# Supplementary material for: Genome-wide Identification of PP2C Genes and Their Expression Profiling in Response to Drought and Cold Stresses in Medicago truncatula
Source: Sci Rep. 2018 Aug 27;8:12841. doi: 10.1038/s41598-018-29627-9 (PMC6110720; doi:10.1038/s41598-018-29627-9)
Supplement: Supplementary file 2 — Supplementary Tables [file 41598_2018_29627_MOESM2_ESM.xlsx]

## Sheet: Supplementary Table
Genome-wide Identification of PP2C Genes and Their Expression Profiling in Response to Drought and Cold Stresses in Medicago truncatula
Qi Yang1#, Kun Liu1#, Xiaocui Niu1, Qi Wang3, Yongqing Wan1, Feiyun Yang1, Guojing Li1, Yufen Wang2* & Ruigang Wang1*
1Inner Mongolia Key Laboratory of Plant Stress Physiology and Molecular Biology, College of Life Sciences, Inner Mongolia Agricultural University, Hohhot, P. R. China. 2Key Laboratory of Forage and Endemic Crop Biotechnology, Ministry of Education, School of Life Sciences, Inner Mongolia University, Hohhot, P. R. China. 3Institute of Microbiology, Chinese Academy of Sciences, Beijing, P. R. China
# Qi Yang and Kun Liu contributed equally to this work.
Correspondence author:
Ruigang Wang, wangruigang@imau.edu.cn; Yufen Wang, fenwy300@163.com.
Supplementary Table S1. The Arabidopsis homologous gene of each MtPP2C gene.
Supplementary Table S2. Ka/Ks calculation of each pair of syntenic MtPP2C paralogs.
Supplementary Table S3. Details of the cis-elements identified in this study.
Supplementary Table S4. Number and location of different cis-elements presented in the promoter regions of the MtPP2C genes.
Supplementary Table S5. The MtPP2C genes with significantly altered expression after cold, drought and ABA treatments.
Supplementary Table S6. The primer sequences for qRT-PCR in this study.

## Sheet: Table S1 
Supplementary TableS1. The Arabidopsis homologous gene of each MtPP2C gene
Subfamily	MtPP2C	Mt_ID	At_ID	Gene_Name	Identity(%)	Bitscore	Annotation
Subfamily A	MtPP2C4	Medtr1g015110	AT1G72770	HAB1	56	476	HYPERSENSITIVE TO ABA1; Key component and repressor of the abscisic acid (ABA) signaling pathway that regulates numerous ABA responses, such as stomatal closure, seed germination and inhibition of vegetative growth. Confers enhanced sensitivity to drought
	MtPP2C8	Medtr1g028300	AT2G29380	HAI3	49	279	Highly ABA-induced PP2C gene 3
	MtPP2C28	Medtr2g040500	AT1G17550	HAB2	48	390	Homology to ABI2; Key component and repressor of the abscisic acid (ABA) signaling pathway that regulates numerous ABA responses, such as stomatal closure, seed germination and inhibition of vegetative growth
	MtPP2C37	Medtr3g068200	AT1G07430	HAI2	64	408	Protein phosphatase 2C 3; Involved in the negative regulation of the K(+) potassium channel AKT1 by its dephosphorylation, antagonistically to CIPK proteins (e.g. CIPK23)
	MtPP2C41	Medtr3g104710	AT1G72770	HAB1	48	482	HYPERSENSITIVE TO ABA1; Key component and repressor of the abscisic acid (ABA) signaling pathway that regulates numerous ABA responses, such as stomatal closure, seed germination and inhibition of vegetative growth. Confers enhanced sensitivity to drought
	MtPP2C65	Medtr4g125810	AT5G57050	ABI2	60	412	ABA INSENSITIVE 2; Repressor of the abscisic acid (ABA) signaling pathway that regulates numerous ABA responses, such as stomatal closure, osmotic water permeability of the plasma membrane (Pos), high light stress, response to glucose, seed germination and inhibition of vegetative growth. During the stomatal closure regulation, modulates the inward calcium-channel permeability as well as H(2)O(2)…
	MtPP2C67	Medtr5g009370	AT1G07430	HAI2	45	253	Protein phosphatase 2C 3; Involved in the negative regulation of the K(+) potassium channel AKT1 by its dephosphorylation, antagonistically to CIPK proteins (e.g. CIPK23)
	MtPP2C73	Medtr5g080680	AT1G07430	HAI2	61	421	Protein phosphatase 2C 3; Involved in the negative regulation of the K(+) potassium channel AKT1 by its dephosphorylation, antagonistically to CIPK proteins (e.g. CIPK23)
	MtPP2C92	Medtr8g102550	AT4G26080	ABI1	51	304	ABA INSENSITIVE 1; Key component and repressor of the abscisic acid (ABA) signaling pathway that regulates numerous ABA responses, such as stomatal closure, osmotic water permeability of the plasma membrane (Pos), drought-induced resistance and rhizogenesis, response to glucose, high light stress, seed germination and inhibition of vegetative growth. During the stomatal closure regulation, modula…
Subfamily B	MtPP2C46	Medtr3g464650	AT2G30020		65	393	Putative protein phosphatase 2C 25; Protein phosphatase that negatively regulates defense respones. Inactivates MPK4 and MPK6 MAP kinases involved in stress and defense signaling
	MtPP2C47	Medtr3g464700	AT2G30020		56	368	Putative protein phosphatase 2C 25; Protein phosphatase that negatively regulates defense respones. Inactivates MPK4 and MPK6 MAP kinases involved in stress and defense signaling
	MtPP2C72	Medtr5g071550	AT1G07160		63	454	Putative protein phosphatase 2C 2
Subfamily C	MtPP2C16	Medtr1g085530	AT2G46920	POL	63	1080	Poltergeist; Involved in the regulation of pedicel length and of CLAVATA pathways controlling stem cell identity at shoot and flower meristems
	MtPP2C52	Medtr4g063905	AT1G07630	PLL5	69	934	Pol-like 5; Involved in leaf development regulation
	MtPP2C53	Medtr4g076560	AT2G28890	PLL4	42	457	Poltergeist like 4; Involved in leaf development regulation
	MtPP2C56	Medtr4g098650	AT2G35350	PLL1	55	762	Poltergeist like 1; Involved in the regulation of pedicel length and of CLAVATA pathways controlling stem cell identity at shoot and flower meristems
	MtPP2C62	Medtr4g119830	AT3G16560		65	575	Putative protein phosphatase 2C 40
	MtPP2C77	Medtr7g025640	AT3G16560		54	213	Putative protein phosphatase 2C 40
	MtPP2C79	Medtr7g060770		Pol-like 5	43	494	Involved in leaf development regulation
Subfamily D	MtPP2C11	Medtr1g067210	AT3G12620		66	511	Putative protein phosphatase 2C 38
	MtPP2C18	Medtr1g106855	AT4G33920		70	545	Putative protein phosphatase 2C 63
	MtPP2C20	Medtr1g112840	AT4G38520		73	620	Putative protein phosphatase 2C 64
	MtPP2C22	Medtr1g116260	AT3G12620		75	584	Putative protein phosphatase 2C 38
	MtPP2C27	Medtr2g033910	AT3G17090		71	552	Putative protein phosphatase 2C 42
	MtPP2C34	Medtr3g032590	AT5G06750		48	271	Putative protein phosphatase 2C 68
	MtPP2C35	Medtr3g032660	AT5G06750		50	342	Putative protein phosphatase 2C 68
	MtPP2C36	Medtr3g032700	AT5G06750		50	340	Putative protein phosphatase 2C 68
	MtPP2C57	Medtr4g113210	AT5G06750		40	164	Putative protein phosphatase 2C 68
	MtPP2C58	Medtr4g113345	AT5G06750		34	191	Putative protein phosphatase 2C 68
	MtPP2C59	Medtr4g113480	AT5G06750		39	219	Putative protein phosphatase 2C 68
	MtPP2C82	Medtr7g081020	AT4G38520		74	617	Putative protein phosphatase 2C 64
	MtPP2C83	Medtr7g090530	AT5G06750		51	328	Putative protein phosphatase 2C 68
	MtPP2C84	Medtr7g090540	AT5G06750		47	157	Putative protein phosphatase 2C 68
	MtPP2C85	Medtr7g090550	AT5G06750		52	338	Putative protein phosphatase 2C 68
	MtPP2C86	Medtr7g093240	AT3G55050		37	88.6	Putative protein phosphatase 2C 48
	MtPP2C87	Medtr7g100240	AT3G12620		67	515	Putative protein phosphatase 2C 38
	MtPP2C91	Medtr8g074930	AT3G51370		77	615	Putative protein phosphatase 2C 46
	MtPP2C94	Medtr0015s0140	AT5G06750		70	555	Putative protein phosphatase 2C 68
Subfamily E	MtPP2C5	Medtr1g016620	AT5G26010		54	312	Putative protein phosphatase 2C 72
	MtPP2C14	Medtr1g083690	AT5G27930		68	533	Putative protein phosphatase 2C 73
	MtPP2C30	Medtr2g090190	AT4G03415	PP2C52	74	636	2C-type protein phosphatase 52
	MtPP2C32	Medtr2g435550	AT5G27930		56	414	Putative protein phosphatase 2C 73
	MtPP2C50	Medtr4g013295	AT5G01700		48	338	Putative protein phosphatase 2C 65
	MtPP2C51	Medtr4g037470	AT4G03415	PP2C52	75	668	2C-type protein phosphatase 52
	MtPP2C63	Medtr4g120410	AT5G27930		61	466	Putative protein phosphatase 2C 73
	MtPP2C76	Medtr7g021530	AT1G79630		51	419	Putative protein phosphatase 2C 18
	MtPP2C80	Medtr7g070510	AT5G01700		50	377	Putative protein phosphatase 2C 65
	MtPP2C81	Medtr7g080170	AT3G02750		61	602	Putative protein phosphatase 2C 33
	MtPP2C89	Medtr7g112490	AT3G05640		72	545	Putative protein phosphatase 2C 34
	MtPP2C90	Medtr8g017240	AT5G36250	PP2C74	54	365	Protein phosphatase 2C 74
Subfamily F1	MtPP2C24	Medtr2g008850	AT1G34750		70	405	Putative protein phosphatase 2C 10
	MtPP2C29	Medtr2g078760	AT3G15260		73	436	Putative protein phosphatase 2C 39
	MtPP2C38	Medtr3g074610	AT1G34750		74	446	Putative protein phosphatase 2C 10
	MtPP2C54	Medtr4g094208	AT1G34750		72	428	Putative protein phosphatase 2C 10
	MtPP2C55	Medtr4g094542	AT2G34740		62	326	Protein phosphatase 2C-like protein
	MtPP2C70	Medtr5g063940	AT1G34750		73	437	Putative protein phosphatase 2C 10
	MtPP2C93	Medtr8g463130	AT3G15260		74	441	Putative protein phosphatase 2C 39
Subfamily F2	MtPP2C1	Medtr1g013400	AT4G31750	WIN2	90	535	HOPW1-1-interacting 2; Protein phosphatase that modulates defense response to pathogenic bacteria, conferring resistance and promoting salicylic acid (SA) accumulation
	MtPP2C3	Medtr1g014640	AT4G31750		90	535	HOPW1-1-interacting 2; Protein phosphatase that modulates defense response to pathogenic bacteria, conferring resistance and promoting salicylic acid (SA) accumulation
	MtPP2C21	Medtr1g115570	AT1G43900		71	418	Putative protein phosphatase 2C 11
	MtPP2C39	Medtr3g091060	AT5G53140		64	467	Putative protein phosphatase 2C 76
	MtPP2C42	Medtr3g105730	AT4G31750	WIN2	88	530	HOPW1-1-interacting 2; Protein phosphatase that modulates defense response to pathogenic bacteria, conferring resistance and promoting salicylic acid (SA) accumulation
Subfamily G	MtPP2C17	Medtr1g086350	AT3G62260		62	473	Putative protein phosphatase 2C 49
	MtPP2C26	Medtr2g033000	AT1G48040		57	405	Putative protein phosphatase 2C 13
	MtPP2C44	Medtr3g107880	AT2G25620	DBP1	66	515	DNA-binding protein phosphatase 1
	MtPP2C60	Medtr4g116420	AT2G25620	DBP1	58	374	DNA-binding protein phosphatase 1
	MtPP2C64	Medtr4g123080	AT1G48040		55	410	Putative protein phosphatase 2C 13
	MtPP2C69	Medtr5g024340	AT3G51470		73	523	Putative protein phosphatase 2C 47
Subfamily H	MtPP2C6	Medtr1g019760	AT1G47380		77	693	Putative protein phosphatase 2C 12
	MtPP2C15	Medtr1g083750	AT1G09160		75	641	Putative protein phosphatase 2C 5
	MtPP2C19	Medtr1g110210	AT1G68410		81	534	Putative protein phosphatase 2C 15
	MtPP2C31	Medtr2g093685	AT1G09160		59	212	Putative protein phosphatase 2C 5
	MtPP2C40	Medtr3g101540	AT1G47380		76	696	Putative protein phosphatase 2C 12
	MtPP2C78	Medtr7g029240	AT1G09160		58	462	Putative protein phosphatase 2C 5
	MtPP2C88	Medtr7g112430	AT1G09160		76	662	Putative protein phosphatase 2C 5
Subfamily I	MtPP2C2	Medtr1g014190	AT4G31860		71	546	Putative protein phosphatase 2C 60
	MtPP2C43	Medtr3g105880	AT4G31860		80	611	Putative protein phosphatase 2C 60
	MtPP2C45	Medtr3g451410	AT4G31860		66	204	Putative protein phosphatase 2C 60
	MtPP2C49	Medtr4g007440	AT4G31860		77	568	Putative protein phosphatase 2C 60
Subfamily J	MtPP2C12	Medtr1g071370	AT3G63340		54	1133	Putative protein phosphatase 2C 51
Subfamily K	MtPP2C7	Medtr1g022030	AT4G16580		58	528	Putative protein phosphatase 2C 55
	MtPP2C23	Medtr2g008590	AT4G33500		51	285	Putative protein phosphatase 2C 62
	MtPP2C33	Medtr3g031360	AT2G30170	PBCP	64	372	PHOTOSYSTEM II CORE PHOSPHATASE
	MtPP2C68	Medtr5g019790	AT4G16580		64	387	Putative protein phosphatase 2C 55
Subfamily L	MtPP2C25	Medtr2g020970	AT3G06270		72	503	Putative protein phosphatase 2C 35
	MtPP2C61	Medtr4g118340	AT3G06270		68	491	Putative protein phosphatase 2C 35
	MtPP2C75	Medtr6g087000	AT2G20050		67	1472	Protein phosphatase 2C and cyclic nucleotide binding/kinase domain-containing protein
Others	MtPP2C9	Medtr1g041475	AT3G23360		43	215	Protein phosphatase 2C family protein
	MtPP2C10	Medtr1g050520	AT2G40860		65	893	Putative protein phosphatase 2C 31
	MtPP2C13	Medtr1g075730	AT3G23360		50	258	Protein phosphatase 2C family protein
	MtPP2C48	Medtr3g491830	AT4G27800	TAP38	64	519	Protein phosphatase 2C 57
	MtPP2C66	Medtr5g005810	AT5G19280	KAPP	54	582	Protein phosphatase 2C 70; Dephosphorylates the Ser/Thr receptor-like kinase RLK5. May function as a signaling component in a pathway involving RLK5 (PubMed:15592873). Binds and dephosphorylates CLAVATA1 (CLV1). Functions as a negative regulator of the CLV1 signaling in plant development (PubMed:9294234, PubMed:9701578). Dephosphorylates SERK1 receptor kinase on threonine residues in the A-loop. …
	MtPP2C71	Medtr5g065180	AT2G40860		53	80.9	Putative protein phosphatase 2C 31
	MtPP2C74	Medtr6g081850	AT1G18030		77	459	Putative protein phosphatase 2C 8

## Sheet: Table S2
Supplementary Table S2. Ka/Ks calculation of each pair of syntenic MtPP2C paralogs
Number	Gene 1	Gene 2	Ka	Ks	Ka/Ks	Subfamily
1	Medtr1g014640 (MtPP2C3)	Medtr3g105730( MtPP2C42)	0.05	0.64	0.078125	F2
2	Medtr1g015110(MtPP2C4)	Medtr3g104710(MtPP2C41)	0.21	0.68	0.308824	A
3	Medtr1g019760(MtPP2C6)	Medtr3g101540(MtPP2C40)	0.09	0.56	0.160714	H
4	Medtr1g022030(MtPP2C7)	Medtr5g019790(MtPP2C68)	0.45	1.35	0.333333	K
5	Medtr1g041475(MtPP2C9)	Medtr1g075730(MtPP2C13)	0.25	0.68	0.367647	/
6	Medtr1g067210(MtPP2C11)	Medtr7g100240(MtPP2C87)	0.12	0.67	0.179104	D
7	Medtr1g083690(MtPP2C14)	Medtr7g112490(MtPP2C89)	0.25	0.68	0.367647	E
8	Medtr1g083690(MtPP2C14)	Medtr2g435550(MtPP2C32)	0.14	0.69	0.202899	E
9	Medtr1g083750(MtPP2C15)	Medtr7g112430(MtPP2C88)	0.32	1.28	0.25	H
11	Medtr1g086350(MtPP2C17)	Medtr4g123080(MtPP2C64)	0.08	0.69	0.115942	G
12	Medtr1g086350(MtPP2C17)	Medtr2g033000(MtPP2C26)	0.33	0	/	G
13	Medtr2g008850(MtPP2C24)	Medtr4g094208(MtPP2C54)	0.32	3.52	0.090909	F1
14	Medtr2g020970(MtPP2C25)	Medtr4g118340(MtPP2C61)	0.12	0.69	0.173913	L
15	Medtr2g033000(MtPP2C26)	Medtr4g123080(MtPP2C64)	0.2	0.79	0.253165	G
16	Medtr2g040500(MtPP2C28)	Medtr4g125810(MtPP2C65)	0.14	0.68	0.205882	A
17	Medtr2g435550(MtPP2C32)	Medtr4g120410(MtPP2C63)	0.24	0.63	0.380952	E
18	Medtr3g068200(MtPP2C37)	Medtr5g080680(MtPP2C73)	0.2	0.59	0.338983	A
19	Medtr3g074610(MtPP2C38)	Medtr5g063940(MtPP2C70)	0.24	1.19	0.201681	F1
20	Medtr3g104710(MtPP2C41)	Medtr4g125810(MtPP2C65)	0.1	0.57	0.175439	A
21	Medtr3g464650(MtPP2C46)	Medtr5g071550(MtPP2C72)	0.45	1.7	0.264706	B
22	Medtr4g013295(MtPP2C50)	Medtr7g070510(MtPP2C80)	0.17	0.94	0.180851	E
23	Medtr4g063905(MtPP2C52)	Medtr7g060770(MtPP2C79)	0.27	0.74	0.364865	C
24	Medtr4g094208(MtPP2C54)	Medtr5g063940(MtPP2C70)	0.41	1.78	0.230337	F1
25	Medtr4g120410(MtPP2C63)	Medtr7g112490(MtPP2C89)	0.15	2.84	0.052817	E

## Sheet: Table S3 
Supplementary Table S3. Details of the cis-elements identified in this study
	Name	Description
Abiotic stress-responsive	ARE	cis-acting regulatory element essential for the anaerobic induction
	HSE	cis-acting element involved in heat stress responsiveness
	MBS	MYB binding site involved in drought-inducibility
	GC-motif	enhancer-like element involved in anoxic specific inducibility
	LTR	cis-acting element involved in low-temperature responsiveness
	C-repeat/DRE	regulatory element involved in cold- and dehydration-responsiveness
	DRE	cis-acting element involved in dehydration, low-temp, salt stresses
	TC-rich repeats	cis-acting element involved in defense and stress responsiveness
Hormone-responsive	ABRE	cis-acting element involved in the abscisic acid responsiveness
	CGTCA-motif	cis-acting regulatory element involved in the MeJA-responsiveness
	ERE	ethylene-responsive element
	GARE-motif	gibberellin-responsive element
	P-box	gibberellin-responsive element
	TATC-box	cis-acting element involved in gibberellin-responsiveness
	TCA-element	cis-acting element involved in salicylic acid responsiveness
	TGA-element	auxin-responsive element
	AuxRR-core	cis-acting regulatory element involved in auxin responsiveness

## Sheet: Table S4
Supplementary Table S4. Number and location of different cis-elements presented in the promoter regions of the MtPP2C genes
			Abiotic stress-responsive cis-elements						Hormone-responsive cis-elements
Subfamily	Gene Name	Total	MBS	TC-rich repeats	C-repeat/DRE	LTR	HSE	ARE	ABRE	CGTCA-motif	GARE-motif	P-box	TATC-box	ERE	TCA-element	TGA-element	AuxRR-core
Subfamily A	MtPP2C4	12	3 (-985, -1226, -1475)	3 (-442, -482, -1341)		1 (-1176)			1 (-1350)	2 (-1330，-1443)	1 (-215)				1 (-89)
	MtPP2C8	5	1 (-268)	1 (-562)			1 (-1392)		1 (-222)								1 (-1086）
	MtPP2C28	3								2 (-1196, -1253)		1 (-189)
	MtPP2C37	13		1 (-850)		1 (-530)		2 (-276, -1154)	3 (-292, -322, -1162)	3 (-210, -216, -1094)			1 (-508)		1 (-1291)		1 (-121)
	MtPP2C41	12	1 (-544)	1 (-496)			3 (-978, -1120, -1327)	2 (-1314, -1396)			1 (-1127)	1 (-418)			3 (-291, -700, -923)
	MtPP2C65	7	1 (-1040)	3 (-670, -777, -1156)				2 (-4, -367)			1 (-856)
	MtPP2C67	5		1 (-662)			2 (-474, -1025)	1 (-306)	1 (-327)
	MtPP2C73	14	5 (-14, -202, -541, -793,-1210	1 (-500)		1 (-1232)	1 (-1226)	1 (-1398)	3 (-283, -312, -471)	2 (-170, -211)
	MtPP2C92	17	2 (-581, -590)	4 (-78, -96, -643, -1251)			1 (-1227)	1 (-300)	1 (-90, -89)	3 (-400, -935, -1158)	1 (-443)			1 (-1287)	1 (-740)	1 (-697)
Subfamily B	MtPP2C46	13	2 (-789, -982)	3 (-436, -547, -1301)		2 (-826, -1334)	1 (-472)	2 (-56, -58)		1 (-131)				1 (-308)	1 (-774)
	MtPP2C47	11		2 (-599, -1243)			2 (-870, -998)		3 (-194, -393,- 689)	2 (-1077, 1150)		1 (-495)	1 (-172)
	MtPP2C72	10	2 ( -743)	2 (-371, 1297)			2 (-543, -930)	1 (-1283)		2 (-1052, -1144)					2 (-676, -1241)
Subfamily C	MtPP2C16	6				1 (-674)	2 (-1189, 1327)	1 (-584)		1 (-899)					1 (-388)
	MtPP2C52	14		4 (-286, -325, -604, -858)		1 (-842)		6 (-47, -125, -401, -759, -1127, -1307 )			1 (-1248)				2 (-221, -552 )
	MtPP2C53	8	1 (-79)	2 (-110, -708)			1 (-711)					1 (-825)			1 (-842)	1 (-1263)	1 (-73)
	MtPP2C56	9		1 (-639)		1 (-64)	1 (-1445)		1 (-472)	2 (-422, -892)					3 (-222, -806, -984)
	MtPP2C62	11		2 (-364, -789)		1 (-379)	2 (-116,-1428)	1 (-631)	1 (-313)			1 (-1485)		1 (-489)	2 (-910, 998)
	MtPP2C77	10	3 (-224, -724, -1331)	1 (-1200)			1 (-566)	3 (-432, -1052, -1106)	1 (-1276)					1 (-920)
	MtPP2C79	8	1 (-619)	1 (-547)		1 (-829)	1 (-900)	1 (-1084)	2 (-210, -745)		1 (-549)
Subfamily D	MtPP2C11	10	1 (-135)					2 (-111, -167)		4 (-949, -969,-1079, -1099)		1 (-115)			2 (-161, -372)
	MtPP2C18	8	1 (-1145)	1 (-234)		1 (-704)	2 (-341, -1089)	1 (-318)						1 (-1129)	1 (-529)
	MtPP2C20	14	1 (-1377)	3 (-629, -1234, -1245)			2 (-992, -1166)	1 (--1416)			1 (-303)	1 (-1423)		1 (-1361)	3 (-428, -634, -1419)		1 (-831)
	MtPP2C22	9	1 (-27)	2 (-1003, -1371)				3 (-232, -731, -790)							1 (-95)	2 (-1244, -1361)
	MtPP2C27	7					1 (-1411)			2 (-1213, -1232)					3 (-79, -656, -921)	1 (-1259)
	MtPP2C34	5		1 (-565)			1 (-685)	2 (-655, -1212)							1 (-433)
	MtPP2C35	6	1 (-153)	1 (-800)				1 (-1152)			2 (-160, -181)				1 (-927)		1 (-650)
	MtPP2C36	7	1 (-151)	1 (-548)			1 (-1162)			1 (-1444)	2 (-158, -179)				1 (-1016)
	MtPP2C57	15	2 (-994, -1181)	3 (-40, -274, -365)	2 (-1322，-1128）	1 (-1217)	1 (-293)	1 (-1243)			1 (-1273)		1 (-640)		3 (-358, -864, -1062)
	MtPP2C58	9	3 (-525, -1284, -1238)				2 (-669, -758)	3 (-432, -949, -1477)							1 (-1090)
	MtPP2C59	10	2 (-727, -754)	1 (-1172)		1 (-192)		3 (-684, -918, -1375)	1 (-1246)	1 (-1471)				1 (-773)
	MtPP2C82	12		3 (-126, -629, -1264)			3 (-358, -1191, -1455)	2 (-260, -335)	4 (-481, -798, -863, -864)
	MtPP2C83	11	2 (-146, -488)	2 (-253, -510)		1 (-1434)	1 (-291)			1 (-372)	2 (-153, -174)	1 (-1001)		1 (-1225)
	MtPP2C84	15	2 (94, -679)	1 (-1363)		1 (-1387)	2 (-1079, -1183)	1 (-1383)		1 (-153)	3 (-91, -122, -1370)	1 (-765)			2 (-32, -60)	1 (-1215)
	MtPP2C85	16	4 (-152, -379, -909, -1424)	5 (-250, -280, --680, -1208, -1298)			2 (--1179, -1205)	3 (-365, -981, -1428)			2 (-168, -179)
	MtPP2C86	9	3 (-673, -1441, -1483)	1 (-251)		1 (-291)		1 (-308)			1 (-448)					2 (-691, -906)
	MtPP2C87	10	1 (-725)	2 (-774, -1263)			1 (-8)	4 (-549, -600, -1204, -1286)		1 (-971)					1 (-232)
	MtPP2C91	10		1 (-1154)			1 (-642)	2 (-620, -795)		1 (-1153)		2 (-400, -1412)			3 (-278, -554, -799)
	MtPP2C94	10	1 (-1405)	3 (-41, -118, -509)			2 (-121, -753)		1 (-1069)					2 (-200, -904)	1 (-546)
Subfamily E	MtPP2C5	4	2 (-587, -1198)	1 (-1075)				1 (-1111)
	MtPP2C14	10	2 (-79, -911)				4 (-339, -360, -1276, -1396)	2 (-301, -1091)		1 (-1380)	1 (-1374)
	MtPP2C30	10		4 (-516, -971, -1078, -1395)		1 (-1012)	3 (-152, -700, -1195)								2 (-595, -1068)
	MtPP2C32	10	2 (-288)	2(-193, -1229)		1 (-295)	1 (-905)	1 (-103)			2 (-350, -720)			1 (-345)
	MtPP2C50	14	2 (-247, -912)	1 (-320)		5 (-806, -822, -859, -1061, -1232)	3 (-737, -1113, -1239)	2 (-251, -349)			1 (-1044)
	MtPP2C51	12	1 (-735)				2 (-484, -755)	4 （-302, -461, -869, -1099)		2 (-589, -1119)					3 (-1062, -1141, -1366)
	MtPP2C63	10	3 (-3, -560, -637)	3 (-132, -677, -856)					2 (-833, -962)	1 (-407)					1 (-883)
	MtPP2C76	12	1 (-619)	2 (-367, -1385)			2 (-1075, -1293)	2 (-419, -1447)		2 (-241, -256)		2 (-61, -1257)		1 (-850)
	MtPP2C80	12		1 (-1135)		1 (-1415)	2 (-159, -604)	2 (-193, -203)			1 (-212)			2 (-790)	3 (-259, -1409, -1412)
	MtPP2C81	10		2 (-711, -1429)			2 (-50, -1369)	1 (-307)		1 (-74)		1 (-389)		1 (-1138)	2 (-450, -1310)
	MtPP2C89	8	1 (-781)	3 (-172, -1113, -1358)				2 (-1101, -1363)							2 (-359, -1328)
	MtPP2C90	10	2 (-179, -314)	1 (-1083)			4 (-60, -171, -306, -732)			1 (-298)			1 (-698)	1 (-928)
Subfamily F1	MtPP2C24	11					5 (-100, -172, -616, -636, -1338)	3 (-47, -370, -397)		1 (-798)
	MtPP2C29	7		1 (-1122)			2 (-670, -1127)	2 (-101, -156)	1 (-214)						1 (-793)
	MtPP2C38	10	2 (-126, -541)	1 (-1379)					1 (-1153)		1 (-1262)			1 (-10)	4 (-88, -230, -392, -816)
	MtPP2C54	19		4 (-390, -567, -679, -814)		1 (-242)	3 (-20, -228, -676)	2 (-1080, -1184)		2 (-91, -1198)	3 (-223, -317, -609)				1 (-1173)	1 (-421)
	MtPP2C55	10		2 (-736, -1153)		1 (-301)	1 (-1436)	1 (-187)	1 (-1147)	1 (-1291)		1 (-1002)			1 (-474)
	MtPP2C70	8					1 (-114)	3 (-247, -1049, 1449)			1 (-151)			1 (-467)	1 (-154)	1 (-552)
	MtPP2C93	9	2 (-331, -453)	2 (-54, -738)			1 (-678)		1 (-406)		1 (-956)				1 (-1252)		1 (-996)
Subfamily F2	MtPP2C1	8	1 (-861)	2 (-213, -1068)					1 (-451)		2 (-23, -346)				2 (-623, -940)
	MtPP2C3	8	1 (-920)	2 (-214, -1072)					1 (-453)		2 (-23, -346)				2 (-626, -943)
	MtPP2C21	9	1 (-1054)	1 (-293)		1 (-346)	1 (-50)	3 (-408, -691, -1448)	1 (-1466)	1 (-1464)
	MtPP2C39	10	2 (-261, -490)	1 (-702)		1(-1155)	2 (-63, -1340)	1 (-811)		1 (-522)	1 (-371)					1 (-771)
	MtPP2C42	10		3 (-203, -1243, -1443)						1 (-841)	2 (-290, -1480)			1 (-121)	3 (-292, -535, -1012)
Subfamily G	MtPP2C17	13	2 (-236,-383)	3 (-14, -147, -1277)			1 (-156)		2 (-292, -366)	3 (-386, -376, -1183)	1 (-138)
	MtPP2C26	11		5 (-55, -82, -288, 370, -911)			2 (-394, -891)		1 (-870)	1 (-1298)						1 (-1298)
	MtPP2C44	10	2 (-220, -965)	2 (-755, -949)		1 (-594)	2 (-397, -502)	2 (-150, -416)		1 (-155)
	MtPP2C60	3		1 (-191)				1 (-1394)								1 (-714)
	MtPP2C64	9					1 (-886)	1 (-49)	1 (-248)		2 (-46, -427)	1 (-194)		2 (-52, -91)	1 (-635)
	MtPP2C69	12		2 (-805, -1147)		1 (-469)	2 (-84, -1472)	1 (-206)	2 (-213, -512)		1 (-542)			1 (-79)	2 (-272, -370)
Subfamily H	MtPP2C6	14	3 (-216, -1046, -1356)					1 (-1025)	1 (-780)	1 (-778)	1 (-490)			1 (-1336)	1 (-679)	5 (-406, -464, -581, -648, -1448)
	MtPP2C15	5	1 (-1226)	2 (-517, -1121)			1 (-47)		1 (-473)
	MtPP2C19	9	2 (-877, 981)					2 (-1061, -1383)			2 (-870, -916)	1 (-106)			1 (-668)		1 (-1276)
	MtPP2C31	10	5 (-122, -345, -651, -1121, -1450)					1 (-504)			2 (-154, -312)	1 (-212)			1 (-292)
	MtPP2C40	11		4 (-11, -185, -210, -319)				2 (-901, -1162)		2 (-1325, -1457)		1 (-730)		1 (-1406)		1 (-868)
	MtPP2C78	8	1 (-976)	3 (-158, -623, -955)			1 (-254)		2 (-633, -676)								1 (-1341)
	MtPP2C88	13	1 (-135)	2 (-387, -1282)			4 (-526, -568, -1078, -1279)	1 (-418, -920, -1462)			2 (-430, -945)						1 (-1449)
Subfamily I	MtPP2C2	7	1 (-1096)	4 (-809, 826, -1297, -1401)			2 (-626, -672)
	MtPP2C43	10	3 (-677, -711, -795)	1 (-988)				1 (-753)	3 (-588, -1200, -1219)					1 (-100)	1 (-323)
	MtPP2C45	14	3 (-47, -250, -1143)	2 (-15, -1075)				1 (-648)		1 (-555)		3 (-419, -520, -1223)			2 (-896, -1239)	1 (-24)	1 (-538)
	MtPP2C49	17	2 (-1004, -1010)	3 (-595, -657, -885)		1 (-1281)	2 (-645, -662)	1 (-235)	1 (-1066)	3 (-515, -543, -608)	3 (-642, -707, -873)				1 (-1316)
Subfamily J	MtPP2C12	7		2 (-218, -1283)		1 (-664)		1 (-366)			1 (-138)	1 (-1120)	1 (-715)
Subfamily K	MtPP2C7	10		1 (-272)			1 (-275)	2 (-700, -958)	1 (-918, -921)	3 (-1301, -1377, -1402)	1 (-409)
	MtPP2C23	7	1 (-1206)					1 (-675)	1 (-80)	3 (-343, -908, -933)					1 (-1213)
	MtPP2C33	8		1 (-1385)		1 (-823)	2 (-984, -1293)					1 (-1286)		1 (-1335)	1 (-1380)	1 (-648)
	MtPP2C68	11		2 (-175，-194)		1 （-1429）				3 (-810, -920, -1467)	2 (-635， -1319）				1 (-1400)	2 (-206, -953)
Subfamily L	MtPP2C25	7	1 (-1431)					4 (-347, -730, -818, -1366)	1 (-1263)					1 (-1459)
	MtPP2C61	12	2 (-831, -1440)			1 (-76)		3 (-362, -601, -1305)	1 (-1346)	2 (-496, -1218)	1 (-455)	1 (-149)		1 (-152)
	MtPP2C75	15		4 (-77, -206, -677 -744)			2 (-706, -763)	4 (-40, -178， -86,5, -891)		1 (-629)	1 (-553)			2 (-417, -527)			1 (-1287)
Others	MtPP2C9	13	1 (-233)	2 (-33, -299)			2 (-302, -631, -968)	2 (-116, -481, -784)		2 (-1197, -1295, -1440)				1 (-498)
	MtPP2C10	18	2 (-930, -1435)	1 (-312)		2 (-566, 627)	1 (-147)	3 (-210, -1123, -1133)	1 (-193)	4 (-949, -969, -1079 -1099)		1 (-115)		1 (-1131)	2 (-160, -368)
	MtPP2C13	9				1 (-1265)		3 (-123, -210, -1294)		1 (-577)	1 (-1420)				3 (-179, -782, -821)
	MtPP2C48	8		1 (-80)			5 (-1359, -618, -889, -893, -926 )		1 (-836)						1 (-1267)
	MtPP2C66	16	1 (-1259)	4 (-189, -1355, -1412, -1437)			4 (-656, -898, -1026, -1352, -1409)	1 (-587)				1 (-1171)		4 (-53, -801, -894, -1022)	1 (-779)		1 (-307)
	MtPP2C71	11	2 (-1142, -1120)			3 (-1117, -1156, -1299)	1 (-686)	3 (-279, -406, -588)							2 (-106, -599)
	MtPP2C74	10		2 (-1078, -1277)		1 (-1320)	1 (-1028)	4 (-1050, -1230, -1294, -1422)						1 (-20)	1 (-77)
The numbers in parentheses indicate the cis-elements relative position upstream of the ATG. The number that is marked in red indicate the reverse strand of DNA.

## Sheet: Table S5
Supplementary Table S5. The MtPP2C genes with significantly altered expression after cold, drought and ABA treatment
Expression pattern	Genes	Group	Fold change (hours after cold treatment 1)			Fold change (hours after cold treatment 2)			Fold change (hours after cold treatment 3)
			1h	3h	12h	1h	3h	12h	1h	3h	12h
Up-regulated	8	A	1.969±0.2509	4.189±0.4227	14.34±1.651	0.9523±0.1141	1.531±0.1438	6.086±0.6314	1.043±0.0647	0.6883±0.1135	3.315±0.1901
	17	G	3.159±0.354	4.356±0.3755	3.973±0.3326	4.3±0.3698	6.533±0.4286	4.803±0.5605	1.886±0.1845	2.721±0.8395	4.636±0.4758
	18	D	2.151±0.1949	3.665±0.3007	1.695±0.1287	2.104±0.1824	3.618±0.1493	2.133±0.1535	1.406±0.1304	2.444±0.4018	1.916±0.1811
	19	H	1.515±0.1444	2.079±0.3027	0.6301±0.0647	1.728±0.1648	2.695±0.5066	1.263±0.6102	1.852±0.1439	2.543±0.4562	2.189±0.1894
	46	B	2.149±0.4268	61.58±13.65	55.22±14.85	34.18±2.925	474.1±54.99	37.35±3.266	1.584±0.4494	0.9689±0.3044	9.553±2.387
	47	B	1.714±0.1831	95.52±9.814	84.94±7.202	31.25±10.9	736.5±193.2	48.55±9.283	1.645±1.682	1.632±3.224	7.783±4.246
	52	C	1.147±0.2524	1.061±0.1367	2.291±0.5389	1.243±0.1917	1.766±0.0602	3.5±0.5695	1.42±0.095	1.18±0.1894	3.145±0.1961
	54	F1	2.304±0.2257	3.256±0.3097	2.133±0.1768	2.504±0.5414	4.083±0.1924	3.516±0.6078	1.891±0.1377	2.316±0.3801	3.486±0.2384
	60	G	1.106±0.1043	1.8±0.1496	3.598±0.3557	1.576±0.1375	2.531±0.1625	8.407±0.3778	0.7515±0.0615	1.439±0.2301	7.02±0.4117
	64	G	4.313±0.4036	4.016±0.352	2.845±0.2664	19.28±11.76	5.247±0.328	8.534±4.321	3.075±0.3085	3.406±0.5663	3.464±0.315
	70	F1	1.413±0.1587	2.194±0.1907	5.763±0.559	1.332±0.1188	2.278±0.3241	4.628±0.6182	1.344±0.1103	1.735±0.2956	6.675±0.5252
	72	B	23.22±2.126	9.119±1.057	6.328±0.513	1.068±0.1016	15.49±0.5256	8.612±0.4912	28.5±1.893	23.01±3.821	12.2±0.7994
	76	E	1.189±0.1092	1.683±0.1513	3.269±0.2602	0.9349±0.0854	1.44±0.1323	3.367±0.1485	1.233±0.1087	1.108±0.3072	3.955±0.3191
	89	E	0.7816±0.3117	0.5531±0.0535	3.242±0.3037	0.9417±0.1539	0.9214±0.0596	5.166±0.8719	1.041±0.0839	0.7981±0.1417	3.459±0.2501
Down-regulated	4	A	0.9764±0.0899	0.7864±0.1106	0.3214±0.0265	0.9764±0.0899	0.7864±0.1106	0.3214±0.0265	0.7496±0.0472	0.5184±0.098	0.3162±0.0277
	13	/	0.8715±0.1627	0.3827±0.0633	0.3699±0.0877	1.226±0.5436	1.478±0.3003	0.4805±0.2634	2.671±0.9092	0.4075±0.1387	0.5092±0.2544
	34	D	0.8966±0.1059	0.4939±0.0586	0.2565±0.0738	1.024±0.4122	0.7072±0.2807	0.324±0.0816	1.239±0.699	0.2917±0.1816	0.3449±0.2205
	35	D	1.023±0.1875	0.5±0.0958	0.1378±0.0235	1.318±0.5003	0.8127±0.1253	0.4102±0.1665	0.797±0.5341	0.5451±0.2292	0.296±0.2484
	36	D	0.9273±0.3519	0.684±0.2848	0.1235±0.0365	1.262±0.2171	1.001±0.0618	0.308±0.1513	0.7624±0.1916	0.501±0.2074	0.3306±0.3286
	40	H	1.026±0.104	1.103±0.0919	0.1376±0.0109	1.09±0.1189	0.9095±0.1806	0.1482±0.0197	1.555±0.2748	1.655±0.3154	0.4995±0.0407
	41	A	1.012±0.1039	0.754±0.0621	0.3747±0.0344	0.9662±0.0774	0.5402±0.0304	0.4009±0.0226	0.8196±0.0647	0.5493±0.1001	0.4739±0.0344
	87	D	0.4682±0.067	0.1439±0.015	0.2058±0.0214	0.5481±0.0597	0.2082±0.0156	0.2284±0.0199	1.837±0.1218	0.4873±0.0911	0.6693±0.041
	88	H	0.7633±0.0745	0.5786±0.0534	0.3629±0.0389	0.7861±0.0813	0.6015±0.0694	0.4432±0.0275	0.9491±0.1298	0.7442±0.1229	0.491±0.0441
	92	A	1.185±0.2011	0.8959±0.1306	0.4869±0.0851	0.8903±0.0918	0.7174±0.1296	0.4441±0.0228	0.8349±0.0561	0.594±0.2852	0.2338±0.0137
Expression pattern	Genes	Group	Fold change (hours after drought treatment 1)			Fold change (hours after drought treatment 2)			Fold change (hours after drought treatment 3)
			1h	3h	12h	1h	3h	12h	1h	3h	12h
Up-regulated	8	A	7.508±1.124	9.25±0.6995	32.4±3.531	1.448±0.0856	2.041±0.2349	12.93±1.782	5.001±0.4599	29.53±1.816	7.288±0.4098
	30	E	0.7558±0.1262	0.9123±0.067	3.028±0.1767	0.9765±0.0485	0.6224±0.0604	2.493±0.2503	1.289±0.1201	7.062±0.6587	2.043±0.1306
	37	A	2.578±0.1859	1.854±0.226	7.465±0.7796	1.061±0.073	0.7809±0.0541	3.527±0.2953	1.331±0.1287	4.855±0.4404	1.461±0.1397
	65	A	1.262±0.0766	1.768±0.1122	2.596±0.0906	0.9449±0.0638	0.9115±0.1368	2.513±0.2209	1.746±0.2003	3.961±0.2548	2.567±0.1861
	67	A	2.554±0.3348	3.618±0.3771	19.12±4.182	1.115±0.084	0.3939±0.0869	21.64±3.321	1.285±0.3663	32.12±3.702	4.217±0.5562
	92	A	2.554±0.3349	1.061±0.1052	6.359±0.6282	0.4199±0.0672	0.4098±0.0567	2.097±0.2739	1.042±0.0911	5.097±0.3513	1.021±0.0846
Down-regulated	23	K	2.554±0.3350	0.5349±0.0228	0.2366±0.0121	0.8479±0.0705	0.6561±0.0576	0.3205±0.0476	1.054±0.0901	0.3425±0.0193	1.015±0.0761
	69	G	2.554±0.3351	0.4007±0.0606	0.0555±0.00379	0.4396±0.0682	0.3937±0.0517	0.1655±0.0189	0.8206±0.1344	0.0406±0.0305	0.3696±0.0376
	80	E	2.554±0.3352	0.7789±0.0483	0.2601±0.022	0.8892±0.0753	0.7925±0.0707	0.3018±0.0478	1.464±0.127	0.328±0.0205	1.425±0.0917
	81	E	2.554±0.3353	0.925±0.0435	0.3434±0.0147	1.159±0.1001	0.9392±0.086	0.4892±0.0763	0.8862±0.087	0.2947±0.0208	0.7876±0.0432
	87	D	2.554±0.3354	0.8355±0.0501	0.3607±0.0318	0.4148±0.0222	0.3616±0.0341	0.2702±0.0428	1.895±0.1712	0.4975±0.0287	1.52±0.0908
Expression pattern	Genes	Group	Fold change (hours after ABA treatment 1)			Fold change (hours after ABA treatment 2)			Fold change (hours after ABA treatment 3)
			1h	3h	12h	1h	3h	12h	1h	3h	12h
Up-regulated	8	A	6.735±0.3771	15.08±0.8571	42.27±2.511	1.15±1.9729	1.05±2.1879	2.157±2.7536	1.777±0.1175	17.88±1.382	6.728±0.3269
	30	G	0.7519±0.0483	0.8477±0.0863	4.814±0.4325	2.855±0.1935	1.013±0.1023	3.957±0.4218	0.6603±0.0366	6.688±0.4122	1.1±0.074
	37	A	2.155±0.145	2.788±0.1858	4.959±0.2297	4.476±0.2823	6.082±0.3363	8.248±1.099	1.454±0.0737	6.045±0.8381	2.633±0.1378
	42	F2	0.9504±0.068	0.8873±0.0711	4.102±0.2943	1.644±0.304	1.269±0.1139	19.16±3.251	0.6593±0.0518	1.345±0.0989	8.596±0.8493
	67	A	2.465±0.6969	7.232±1.517	20.43±2.856	19.71±4.405	40.54±7.906	72.64±17.51	0.9511±0.1258	9.718±1.357	2.774±0.6117
	73	A	1.893±0.1154	2.379±0.1276	2.98±0.1882	2.115±0.1174	3.318±0.1402	2.675±0.3014	1.125±0.0776	2.065±0.1736	4.19±0.3798
	89	E	1.1±0.0657	1.717±0.1013	2.68±0.1507	2.541±0.4424	1.555±0.2985	1.471±0.3161	0.7549±0.0432	1.367±0.0807	2.847±0.1277
	92	A	0.7342±0.0474	1.07±0.0835	3.849±0.2612	2.258±0.1991	1.032±0.0454	1.506±0.1547	1.875±0.1638	2.505±0.1515	7.821±1.261
Down-regulated	11	D	0.7643±0.0507	0.5904±0.0594	0.2333±0.0182	1.466±0.0978	0.6459±0.0596	0.2227±0.0258	1.018±0.1348	0.527±0.0731	0.4715±0.0345
	23	K	0.6892±0.0397	0.5362±0.0291	0.1336±0.0108	1.577±0.3494	0.2824±0.0814	0.0664±0.0114	0.6528±0.0366	0.2472±0.0217	0.4103±0.0238
	33	K	0.8275±0.05	0.5739±0.0343	0.3777±0.0182	1.022±0.0916	0.3607±0.0733	0.211±0.0285	0.6444±0.0345	0.6687±0.0394	0.4636±0.0413
	48	/	0.5146±0.0552	0.4682±0.0331	0.3656±0.0169	1.692±0.0939	0.3315±0.0335	0.2268±0.0257	0.5108±0.0323	0.3245±0.0381	0.5925±0.0485
	69	G	0.6135±0.0416	0.3447±0.0341	0.0693±0.0144	1.276±0.1886	0.649±0.0266	0.2212±0.0419	2.683±0.2589	0.3412±0.0228	0.224±0.0385
Expression values were estimated using the 2-ΔΔCT method, and MtActin and Mt Gapdh was used as reference gene. The error bars represent the means of three technical
The gene expression of sample unreatment was set to 1 .

## Sheet: Table S6
Supplementary Table S6.The primer sequences for qRT-PCR in this study
Locus ID	Gene Name	F	R
Medtr1g013400	MtPP2C1	TTGGCTAGTGATGGACTATGGGAT	AAACGAACGACGACACAAGTAATG
Medtr1g014190	MtPP2C2	ATGCAGGACGAATTAATGGGAGT	ATGTTTATGTCTGGATTGGCGG
Medtr1g014640	MtPP2C3	CCATTCTTGTTGGTGACCGTTT	CTCCCGCATCTTCTATCCTTTG
Medtr1g015110	MtPP2C4	AACTGTTGGCTCCACTGCTGTT	TCCACTGTATCACTTTTCCTCCG
Medtr1g016620	MtPP2C5	AAGTGATGGGGTGTGGGATGT	TTCTTCTGCAGGAAATGGCAA
Medtr1g019760	MtPP2C6	AAGCCAGTAAAAGGAATGCTCAAG	CTTCCTCATACAGCTCCACTACCAC
Medtr1g022030	MtPP2C7	CCCTCAGGTCACAGCTCAGAAGA	TTGCCACCATAGTAGCGAAATCC
Medtr1g028300	MtPP2C8	ATGGCTTGTGGGGTGTAATGTC	ATTGTCTCTGCTACCCTTTGCCA
Medtr1g041475	MtPP2C9	TTGGTTTCACAGACTTTTTTCAGGT	TTCTTGGTTCTTCATCACCTCCC
Medtr1g050520	MtPP2C10	TTCAGGTTACTCGTTCTATCGGTGA	CATCCTCTGCATGTAAGGTGTTCTC
Medtr1g067210	MtPP2C11	CTCTACCATCAAAGTTCAGACTCGC	CAAATATGAGAAATTGGTCATCAGGA
Medtr1g071370	MtPP2C12	TCAAACATCTGGGCTTTACGGT	TGGTGGAGGATGGAAATAGGGA
Medtr1g075730	MtPP2C13	ACATACCAACAATCAGCCAAAAGAC	GCCATTGCTTGCTAGTATCAAAAA
Medtr1g083690	MtPP2C14	ACAAGGGCTTTTGGTGACTATTCTAT	TCTTTGCTTGTTATATTCCTTTGTGTTA
Medtr1g083750	MtPP2C15	ATGTGCTTAGTTCACTTCTCTTTGGA	CGGAAGGAACATTATTACCTAGCCT
Medtr1g085530	MtPP2C16	CTTTCTACAGACCACAGCACCAGTAT	AACTTTTAAGTGTCCTTTCACTCGATC
Medtr1g086350	MtPP2C17	TTGGCTGATGATAGCAATGTGAAC	GCCTCCGCTCTGATGGATAAATA
Medtr1g106855	MtPP2C18	TTTGGAGGATTAAGGGCATCATAC	GCCGAAAAATGGGATCTCTGTAG
Medtr1g110210	MtPP2C19	AAATCTTGCCGTGGTTTGCC	TTTTGGGGGAGGTGTTGGTG
Medtr1g112840	MtPP2C20	AGGGCTGTTTTGGGAAGATTAGTT	TTGAATCATCAGGGTGCATAGAATG
Medtr1g115570	MtPP2C21	AAGAGGAAATGGGACACGCTG	CGATGCAACTACTCGGGAATCA
Medtr1g116260	MtPP2C22	TGTAGTGATGAAGCACACGGTCTG	TGTTGGTTCAGCTTTGAGGATAGG
Medtr2g008590	MtPP2C23	GGGAGTAATACTGGAGTGTATATCAGGGA	CATCAAAATAAGCAACCAAAACAGAAGA
Medtr2g008850	MtPP2C24	TCTTTCTCACAGTCCTGATTTGGG	CGATGATGCGTCTTTCAGTATTGG
Medtr2g020970	MtPP2C25	ACTTCTGGTATATCTGCTTCCGCC	CCTGCCAAGATAATGCACCTTAAA
Medtr2g033000	MtPP2C26	CTTTCTGTCACTCGTGCCCTTG	ATCCTGGCTTGACATTACATCCC
Medtr2g033910	MtPP2C27	TGGAGTGTGGAGAGTAAAAGGCA	GGAGAGGATGACAAAGAATAGATGGAT
Medtr2g040500	MtPP2C28	TTTGGCATAAGAAGAACGGAACC	TTTTTGATAGACATTCTGCGGCA
Medtr2g078760	MtPP2C29	GAACCAACCACAGAACACGAGG	CTGCCAACCGTCCATCAACTC
Medtr2g090190	MtPP2C30	GGTTCTGGTGGAATCTGCCG	TTACCTGAATGTCTGTTGCTTTGG
Medtr2g093685	MtPP2C31	ATTTGATTTGGTTGATGGACGG	GTGGCAACGAAGCCCATATACA
Medtr2g435550	MtPP2C32	TCCAGGACTAGCAATATCAAGAGCAT	TCACAGCTACTTGGTTGGAAATAACA
Medtr3g031360	MtPP2C33	TGTTGGTGATTGTGGATTACGAGTT	TCAGTTGGTATGGGCAGTCAAAGTA
Medtr3g032590	MtPP2C34	GATGGACTTTGGGATTTCTTGTCA	CCTTCCTTCTTTTAGCAGCTACCG
Medtr3g032660	MtPP2C35	GGAACCCTTTACAAGAGGTGTGCTA	TGACAAGAAATCCCAAAGTCCATC
Medtr3g032700	MtPP2C36	ACCCTTTACAAGAGGTGTGCTATCA	TCGCAATTCCATTTCTAGGATTCT
Medtr3g068200	MtPP2C37	CAACGAGGTGACGACGGATG	GAACTATGTCTTGCCAAAGCCAAC
Medtr3g074610	MtPP2C38	CCGTGTCCCCGCCTACTTAC	CAGCTGTTGATCCACCATGCC
Medtr3g091060	MtPP2C39	GGACCAGGAGATAGATGAAGAAACTG	CATGATTGAATCGTACCACAATACAA
Medtr3g101540	MtPP2C40	CTTGATAGTTGTCGTGGAATGTCG	GTAGGTGGTTTCTCCTGGGGTAATA
Medtr3g104710	MtPP2C41	AAAGAACCGATGCCTTTATCTGTG	CATTCCATTGTATCACCTTGCCAC
Medtr3g105730	MtPP2C42	GAGTTGGAGGTGTTCTTGCTGTCT	CTTTTTCTTCCTGGATTTCTGGATC
Medtr3g105880	MtPP2C43	TGAAGATGAGTTTATGGTGTTGGCT	CACTGTAGAAAGTCTCGTTTCCGAA
Medtr3g107880	MtPP2C44	ATGAAAGAGCAGAGGCGTATCGA	CTTCCATGTGCCAGTCACCAAT
Medtr3g464650	MtPP2C46	TGATAGCAGAACCTGAGACCAAAGTA	AGAGCCTCGCGATACAGATAAATCTA
Medtr3g464700	MtPP2C47	CAGATGGATTATGGGAAAAGGTTAGT	AGATGTTTGTGTCTGTATCGGTGAGA
Medtr3g491830	MtPP2C48	TCAGAGAAGCAGGTGGATGGATT	TCGATCTTCTTTGTTTTGAATCGC
Medtr4g007440	MtPP2C49	AATTCAAGCAGAACAAGTATTTGCCT	AAACCACAGAAAGTTTATTCTCCGTC
Medtr4g037470	MtPP2C51	GCAATGAGGAGGTGGTTGAGATAA	TTGAAGTCGGGTACTTGAGTTTCC
Medtr4g063905	MtPP2C52	GTTAAGGGATCTCTCAAGGTTACTCG	ATTTGTCTTTTTGGCCTAATCTGTG
Medtr4g094208	MtPP2C54	AAGGCAAGAGCAGTCAGTCGC	TGTCTCCCAGGTGTCCATCGTA
Medtr4g098650	MtPP2C56	CGTCTTAAGGTCACCAGAGCATTTG	GACGTACTGAAGGGAAGCAGGATAT
Medtr4g113345	MtPP2C58	CATCACACGGATTTTGGAAACTCA	TTCTCTTAGCAGCCTCCTTTAGAGC
Medtr4g116420	MtPP2C60	GGAAGTGAGTGGAAGAAATGGACC	CCTCCTTCTAGCAAAATCTACAGCG
Medtr4g118340	MtPP2C61	CATTTACAAGGAGTTTAGGGGATAGATT	AAGAAGAGATGATTATGTGAAAGCCG
Medtr4g119830	MtPP2C62	AGCTAGACTCCTGGCTGAACATCC	AATATATGGTGGGCTCGTAAGATCG
Medtr4g120410	MtPP2C63	TGAGGCAGAACGCATAAAAGAATC	TGTGTCACATCTGGCACTGAGATT
Medtr4g123080	MtPP2C64	CTCTCAGTAACCCGTGCCCTTG	GACATTACATCCCAAATCCCATCAC
Medtr4g125810	MtPP2C65	AGCAGCAGGAGGAAGAGTCATACA	ATCCCATAAACCATCACTTGCTAAAA
Medtr5g005810	MtPP2C66	GGGCAACAAATCAAGATGACAGAA	CCATATAGCCGTGTTTCCCCAT
Medtr5g009370	MtPP2C67	CAAGTGATGGTCTTTGGGATGTAGTAT	CATAGCCAATTCAGCTAAGATTGCA
Medtr5g019790	MtPP2C68	GGACTGTATGCCCAGGAACTTGTA	CCATTGCCTTTGTTTTTGAGTGAG
Medtr5g024340	MtPP2C69	GTCAATGTGCTGTTACAATGGTTAGG	CACAAGTGTTTCTTTGAAGTGCCTC
Medtr5g063940	MtPP2C70	CTAATGTAGGAGATTCACGAGCGG	AACCACCTTTATTCTCAATGATGCC
Medtr5g065180	MtPP2C71	GTTTCCTATCGCAAATCCAACAGA	AAAGCAATGGGAATACTAGCACGA
Medtr5g071550	MtPP2C72	CCTGGGTGGTTATGTTGATTTATGTC	TTAGTCTCGGGCTCCGCTGT
Medtr5g080680	MtPP2C73	GCAAATGTGTCTCAAGGCGAAC	CAAAATTGAAGCATCGGAGCAC
Medtr6g081850	MtPP2C74	AGCCGTATGTGTTTGGGTATTGG	CATCAGGTATCGTTGAGCGAGCT
Medtr6g087000	MtPP2C75	GGTAGCCAAGGTTCTGATTCTGTC	GGAAAAGCGTGGTGTCTAAGTGC
Medtr7g021530	MtPP2C76	AGAAGGATGAATTTGTTGTGTTAGCC	CCAGTAATCTAGCAGCAGTAGACCG
Medtr7g070510	MtPP2C80	GATATGGGATGTGCTGACAAACAAT	GCGTTTTACTAACATCTTCGCTGC
Medtr7g080170	MtPP2C81	GCAAAAAATATCAACCGCTTCTCA	TGTCATTGGCTTTCCTGCATGT
Medtr7g081020	MtPP2C82	AGCGGCAAAGAAGAGAGAAATGA	GTGTTAGGACGGAGGTTGACACC
Medtr7g093240	MtPP2C86	TTGGAAAATGGCGTGTTAAAGG	CTTGGGAAAATCTCGTTGTAGTGAA
Medtr7g100240	MtPP2C87	AAGAAGCGAGAAATAAGATTATCAGACC	TGAAAGAGGAGAACTCCATAGAGAGCTA
Medtr7g112430	MtPP2C88	TATTATTCCTTCTGACCACCCTGTATTA	CTTTGTTTGTGGAGTTCTCAGATTTC
Medtr7g112490	MtPP2C89	GTTGTTAGACAGGGGGAAACGG	CCTCTTGAGGTAAATTTGGCTTGA
Medtr8g074930	MtPP2C91	GGAAGCAGCCAAGAAAAGAGAGA	CGGTGATGTCGTCGTGGAAAT
Medtr8g102550	MtPP2C92	CAGAAGCCTGACAGAGAAGATGAAC	TGGCAAGAACACCAAAAACCCT
Medtr8g463130	MtPP2C93	ATGAACCAACAACAGAAAGCAATGAT	GCTAATATAACGAACTCTCCACCGTC
Medtr2g008050	actin	ATTGGCGGGATGGTATTGAACT	TCACCCTCCTCCTAACTAGAGGCA
Medtr3g085850	gapdh	TGCTGTGAGTGATTTCGCCG	GGTAAAAACCTAAAGCCGTCTATTCA
