# Supplementary material for: Genome-wide Identification of PP2C Genes and Their Expression Profiling in Response to Drought and Cold Stresses in Medicago truncatula
Source: Sci Rep. 2018 Aug 27;8:12841. doi: 10.1038/s41598-018-29627-9 (PMC6110720; doi:10.1038/s41598-018-29627-9)
Supplement: Supplementary file 3 — Dataset [file 41598_2018_29627_MOESM3_ESM.xlsx]

## Sheet: Table 1
Genome-wide Identification of PP2C Genes and Their
Expression Profiling in Response to Drought and Cold Stresses in Medicago truncatula
Qi Yang1#, Kun Liu1#, Xiaocui Niu1, Qi Wang3, Yongqing Wan1, Feiyun Yang1, Guojing Li1, Yufen Wang2* & Ruigang Wang1*
1 Inner Mongolia Key Laboratory of Plant Stress Physiology and Molecular Biology, College of Life Sciences, Inner Mongolia Agricultural University, Hohhot, P. R. China.
2 Key Laboratory of Forage and Endemic Crop Biotechnology, Ministry of Education, School of Life Sciences, Inner Mongolia University, Hohhot, P. R. China.
3 Institute of Microbiology, Chinese Academy of Sciences, Beijing, P. R. China
# Qi Yang and Kun Liu contributed equally to this work.
Correspondence author:
Ruigang Wang, wangruigang@imau.edu.cn; Yufen Wang, fenwy300@163.com.
Supplementary Data
Supplementary Data 1. The protein sequence of 94 MtPP2C genes. Supplementary Data 2. The CDS sequence of 94 MtPP2C genes. Supplementary Data 3. The genomic sequence of 94 MtPP2C genes. Supplementary Data 4. The 1,500 bp sequences upstream from “ATG” of 94 MtPP2C genes.
Supplementary Data 1. The protein sequence of 94 MtPP2C genes.
>MtPP2C38 MDRLCCFKSSYSQLVASRPSSSTGKGKNYEGSIKYGFSLVKGRANHPMEDYHVAKFVQLQ DKELGLFAIYDGHLGDRVPAYLQKHLFSNILREEGFWDDPTLSISKAYESTDQAILSHSSDL GHGGSTAVTAILIDGRRLWIANVGDSRAVLSRKGQAVQMTIDHEPNTERGSIETRGGFVSN LPGDVPRVNGQLAVSRAFGDRSLKSHLRSDPDVQTTDIDVDIEILILASDGIWKVMANQEA VDIAKRMKDPHKAAKQLAAEAIKRNSKDDISCVVVKFR
>MtPP2C70 MDKFCCLKSSFSKLVSTRSSCSTGKGKNHEGSIKYGFTLVKGRANHPMEDYHVANFVQV QGKELGLFAIYDGHLGDQVPSYLQKNLFSNILKEGAFWDDPAASISKAYLNTDQAILSHSS DLGRGGSTAVTAILINGQMLWTANVGDSRAVLSRKGQAVQLTTDHEPNTERGIIENKGGFV SNIPGDVPRVNGQLAVARAFGDKSLKSHLRSDPDVHSTDVDVDIDFLILASDGLWKVMAN QEAVDIARKVKDPLKAAKQLTAEALKRESKDDISCVVVRFR
>MtPP2C54 MDSLCCFSSSQGRSSCNSGKGKSSQSPVKYGFSLVKGKANHPMEDYHVAKIVHFKGQEL GLFAIYDGHLGDSVPSYLQKHLFSNILKEDDFWNDPFMSISKAYESTDQAILTHSPDLGRG GSTAVTAILINNQKLWVANVGDSRAVLSRGGVAVQMSTDHEPNTERGSIENRGGFVSNMP GDVARVNGQLAVSRAFGDKNLKTHLRSDPDIQYADVNQDTEFLILASDGLWKVMANQEA VDIAKKIKDPQKAAKQLATEALNRDSKDDISCVVVRFKG
>MtPP2C24 MDSLCCFNSSRKGVGGRSLCGSGKGKSLQCPLKYGFCLVEGTQDHTMEDFHVAKIVQFN GRELGLFAIFDGHSGDTVPAYLQKHLFSNILKEEDFWTDPNSSIIEAYEATDQAILSHSPDLG RGGSTAVTAILVNNQKLWIANVGDSRAVLSRKGVAIQMSIDHEPNTERRIIENKGGFVSNLP GDVARVNGQLAVARAFGDRNLKSHLRSDPDVKPDDIDQDTELLILASDGLWKVMANQEA VDIALKIKDPQKAAKQLIAEALKRESRDDISCIVVRFK
>MtPP2C55 MAHSNLHKRKSTLTADGNHAAFKTSRKGSYVETLDRKAEDIFTREEKYSEDGNYNETGD DNNEEKSEGDDDVIEDQQEEGEYLLGDDGPTAVAEDGIHKGLFTKDADEDNKTSTRHFSH GCHLVEGKMNHGMEDYVFAQHRKLNGYDLGLYAIFDGHAGPDVAKYLQNHLFQNILSEP DFWENPVHAVKKACKATDNEILENIADWRGGSTAVVAILINGVKLLVINVGDSRAISCKNG LAKQLTVDHEPEKEKDLVESRGGCVFKRPGDVPRVDGQLAMTRAFGDGKLKEHITAEPD VMIKKIDEDTEFIIFASDGLWKVMTNQEACDCIKDVDDAQKAATKLVKEAKSLGSCDDIS CIVVMF
>MtPP2C29 MSFQAGKDNLRTINNYCPPSSSSFIIHHSQVKSTTFLNFLLKPNQTTHSLMAARDILHKMK EKVGFGLSDPDSGKGKSKMSKHITHGFHLVKGRSYHEMEDYLVARFKQIDNHELGLFAIF DGHAGHNVPNYLQSHLFDNILKEPDFWTEPVNAVKEAYSITDSSILEKSGELGRGGSTAVT AILIDGQKLVVANIGDSRAVLSKKGVAKQLSVDHEPTTEHEDIKNRGGFVSRFPGDVPRVD
GRLAVSRAFGDKSLKKHLSSEPYVTVEKISEDAEFVILASDGLWKVMSNQEAVDCIKDIKD
ARSSAKRLTEEAVNRKSSDDISVIVVKLQ
>MtPP2C93 MTGKEILHKMKEKVLGPSDPDSGKGKSKMSKHVTHGFHLVKGKSVHAMEDYVVAEFKH VDDNELGLFAIFDGHAGHTVADYLRSNLFDNILKEPDFWTEPVDSVKRAYKETDSTILEKS GELGKGGSTAVTAILINCQKLVVANIGDSRAVLSENGVAIPLSVDHEPTTESNDIKNRGGFV SNFPGDVPRVDGQLAVSRAFGDKSLKIHMTSEPHVTVKMIDDGGEFVILASDGLWKVMS NQEAVDAIKDIKDARSAAKHLTEEALNRRSSDDISCIVVRFH
>MtPP2C13 MRIRHLHLKLKAFRLRRFLLRFLGRKRRLMPAKKPSWMTPVTHGYQVVEHHMIKDGSD YSDFDSVVVQREQMDQTELWYFGIFDPLVGDKVTKYMQSYFFAKKLQEAQIWRKSKEM MKRAYLGVRAKMREEHRYEETCRMGSASVMVINGEKLVIANIGNYRVVVCKDGMAHQ KTDTYQQSAKRHWSRRIFSAYESGNAVANRQSSSSELVIRSESIDSDTEFLILASNGIWEVM KNQEAVNLISHIEDPQEAAECLANEALNRMSKSNISCLIIRFD
>MtPP2C9 MGIRDFHFKVKALRVKLSCLGNRKVRRNNGVGSKQSWMMPISHGHHVVEHDWINGDSD DCEFDSVVIQREQIGETELWYCGIFDTLVGDCVTKYLQANYFDKNLKESHLRRKAKETLK RAYLGAKTKIREMHKSDETCIIGSTSVMIINGEKLVLANIGDYRTVLCRDGVAYQTIGKHN QSSKKHWFHRLFSGNATGTKASKASELVVGSYWIDSSTEFVILASNGIWEVMKNQEAVNL IRHIEDPQEAAECLAKEALVRMSRSHISCLIIRFD
>MtPP2C39 MVCGILIRAGIFTKRLLPFNYVRRKCLQRVVVFHSQFVANRVFRNKYIGMMVDTGSMSTR AGPSVEDTVSHKEDDSARSGFVTGGCKSEDERLSCGYSSFRGKRVTMEDFYDIKTSTIDG RSVCLFGIFDGHGGSRAAEYLKDHLFENLMKHPKFLTDTKLAISETYQQTDAEFLNSEKD NFRDDGSTASTAVLVDNRLYVANVGDSRTVISKAGKAIALSEDHKPNRSDERKRIENAGG VVMWAGTWRVGGVLAMSRAFGNRMLKPFVVAEPEIQDQEIDEETEVLVLASDGLWDVV QNEDAVSLARAEEGAEAAARKLTEAAFNRGSADNITCIVVRFNHEKRHAANPDKASTASS QHEQRQ
>MtPP2C21 MSSNWTKLRVHIEVVCLLSTFLVHSGYDVIMISDTDSVKHATTAVGEKTSAAYSDKDQPSP PSAPIIVMPSRDHDSLFSGGGISLLSGSRNGRISYGYSSFKGKRSSMEDFFETKVSEVDGQM VGFFGVFDGHGGSRTAEYLKNNLFKNLCSHPDFITDTKTAIVEAFKQTDVDYLKEEMGHA GSTASTAVLLGDRILVANVGDSRVVASRAGLAVPLSVDHKPNRSDERQRIEQAGGFVIWAG TWRVGGILAVSRAFGDKLLRPYVVADPEIQEEEIEGVDFIIIASDGLWDVISNEEAVSLVQNF TDAEVASRELIKEAYTRGSSDNITCVVVRFDPHPIATSGN
>MtPP2C42 MGYLNSVLSSTSQVRAIDDGPVSGGGLSHNGKFSYGYASSPGKRSSMEDFYETRIDGVDG EIVGLFGVFDGHGGVRAAEYVKQNLFSNLISHPKFISDTKSAITDAYNHTDNEYLKSENNH HKDAGSTASTAILVGDRLLVANVGDSRAVICRGGNAIAVSRDHKPDQTDERQRIEDAGGFV MWAGTWRVGGVLAVSRAFGDRLLKQYVVADPEIQEEKVDSSLEFLILASDGLWDVVSNE EAVGMIKPIEDAEEAAKRLMQEAYQRGSADNITCVVVRFLMNQGTSSHSSSNQFAGHS
>MtPP2C3 MITWNLFQARITSTHAILLSFLLHFLAKEAVVSENLVEYSTCDMGYLNSVLSPSSQVHAAD DTPVSGGGLSQNGKFSYGYASSPGKRSSMEDFYETRIDGINGEVVGLFGVFDGHGGARAA
EYVKQNLFSNLISHPKFISDTKSAIADAYTHTDSEFLKSENNQNRDAGSTASTAILVGDRLL
VANVGDSRAVICRGGNAIAVSRDHKPDQTDERQRIEDAGGFVMWAGTWRVGGVLAVSRA
FGDRLLKQYVVADPEIQEEKVDSSLEFLILASDGLWDVVSNEEAVAMIKPIEDAEEAAKRL MKEAYQRGSSDNITCVVVRFLMNNQGSSSRNSSG
>MtPP2C1 MITWNLFQARITSTHAILLSFLLHFLAKEAVVSENLVEYSTCDMGYLNSVLSPSSQVHAAD DTPVSGGGLSQNGKFSYGYASSPGKRSSMEDFYETRIDGINGEVVGLFGVFDGHGGARAA EYVKQNLFSNLISHPKFISDTKSAIADAYTHTDSEFLKSENNQNRDAGSTASTAILVGDRLL VANVGDSRAVICRGGNAIAVSRDHKPDQTDERQRIEDAGGFVMWAGTWRVGGVLAVSRA FGDRLLKQYVVADPEIQEEKVDSSLEFLILASDGLWDVVSNEEAVAMIKPIEDAEEAAKRL MKEAYQRGSSDNITCVVVRFLMNNQGSSSRNSSG
>MtPP2C72 MSCSVAVSNSPVFSPSSSLFCNKSETLTLSLSHLKPSSTTTTTSSSSSSSPSPCSSPSSPFCLRL PKLPLVFTSNKDSGSQNDAVLKRKRPTRLNIPVSEHAFCVPATPSAVARDVVEAEGDGYSV YCKRGRREYMEDRYTAGVNLRGENNLAFFGVFDGHGGAKAAEFAANNLEKNILDEVIM SDKDDVEEAVKRGYLNTDSEFMKKDLHGGSCCVTAFIRNGNLVVSNAGDCRAVISRGGV AEALTSDHRPSREDEKDRIETLGGYVDLCRGVWRIQGSLAVSRGIGDRHLKQWVTAEPET KVIRIEPEHDLLILASDGLWDKVSNQEAVDIARQFCVGNNNQQPLMACKKLAKLSVSRGS LDDTSVMIIKLKHYV
>MtPP2C46 MSCSVAVSNSTMFSLSSSCHFSLSKRKRPDKLDIPVANLTIELQPAAPSPTTAKDVVEVEGD GFSVYCKKGGRKHMEDRYSASVDLHGESKQAFFGIFDGHGGTKASEFAAQNLEKNVLEE VIRRDESDIEEAVKHGYLKTDSDFLKEDLNGGSCCVTALIRNGNLVMSNAGDCRAVISHG GAAEALTSDHKPSRKDEKERIETQGGYVDMCRGVWRIQGSLAVSRSIGDRHMKQYVIAE PETKVLRIEPHHDLLILASDGLWEKVSNQEAVDIAHPYCAGSNRQGSFPACKKLVDLSVSR GSIDDISVMIIKLQNYV
>MtPP2C47 MSCSVAIPNSPIFSLSSSHYFTKNCYIISSSTDSLPTSSSSSHSSPVLKKKRPAKLDIPVASLIVE LPPAVPSRSAAKDVVEVEGDGFSVYCKRGSRKHMEDRYSASLDLHGQSKQAFFGIFDGH GGTKASEFAAQNLEKNVLEEVIRRDESDIEEAVKHGYLKTDSDFLKEDLNGGSCCVTAFIR NGNLVVSNAGDCRAVISRGGVAEALTSDHKPSRKDEKERIETQGGYVDMCRGVWRIQGS LAVSRSIGDRHMKQYVIAEPETKVLRIEPHHDFLILASDGLWEKVSNQEAVDLAGPLCVES NRQGSFQAFSPIQTQTSDTTPTQTPVIT
>MtPP2C12 MIRKHLFIALGFLLLSTTIPFSHAESSTCLTVYKHGGAPAVFQSPKCPRWNLFDHNSRPQYT TRCHSAMLQGRRKSQEDRTLCVLDLRIPFPGAMGIKEVVVGIVAVFDGHNGAEASEMASN LLMEYFVLHTYFLLDAMYSVISKASTGTLLHGRDHDHVNILHRWKEILGWQLNEFHSER LQSTFSANFDDSFHLEILKEALLRAIHDIDEKFSEEASRNNLHSGSTATVVLVADDKILVANI GDSKAFLCSENFQSPKEAKASLLKLYRQTERDGSVSVWDRKKYKLASSQGLTHFAVKELT SDHHPDREDERTRVEAAGGQVLNWGGLPRVNGQLAITRAIGDVFFKSYGVVSAPEVTDW QPLTANDSYLVAASDGVFEK…
SSDYSMPDSRYVLRRSFGRGSYGEVWLAFHWNCNQGNITAKMSKSDNNRDSSSSNPECQ
DGPSNYTLYILKRIMVEKGSAVYLSGLREKHFGEIFLNASMCFEDVLLAGKSNCVYETSQY
DSEYSFQNKFRLQGAIYEEGLDHIARYVESFESRSNEIWLVFSYEGVSLSKLLYTVEDANN TAEKERLEQVKQVRILRPSKWWRWLKTTEEGQEEMRNLIWQLLLALKSCHDRNITHRDI KPENMVICFEDPESGRCLKDAPTKLNNFSTKMRIIDFGSGIDEFTIKHLYASTGPSRAEQTY EYTPPEALLNATWYQGPTSSTLKYDMWSVGVVMLEMVLGTPNIFQINALTRALLDRHLE GWNEGVKELAYKLRSFMELCILIPGVSGSYSKKYHKVNQVGVSPASWKCSEEFFSRQIKA RDPLKIGFSNIWALRLVRHLLMWDPEDRPSVDEALRHPYFHPPPRR
>MtPP2C8 MQKTTMKNMKRHSSESSLRRVDSPVGAVTKLENVHRRRLKIRRMKYSCQAKIHVGNGS DDGDLKTENARREIHESVEISLSLATSSSSEEDDQLSKQNGEVKHYQQQQRPLSYGSVSTI GCRKEMEDAVSMEIGFTMKDGEKCDFFGVYDGHGGAQVAVSCRERLYRIVAEEVEMFWE DREWDWERVMEGCFGKMDREVAGDATVRTVGSTAVVAVVVKEEIVVANCGDSRAVLGR GGEVVELSSDHKPNRPDELMRIEEAGGRVINWNGHRVLGVLATSRSIGDQYLRPYVISKPE VTVTKRTNEDEFLILASDGLWGVMSSEIACQVVRKCFKGQIRRVCHGNENQSNRAAEAAT LLSEIALAKGSRDNTSVIVVDLRGTLK…
>MtPP2C67 MDDPNNIVADNINKSKEIERRYDDYRRKRKRPCKVAVVPTMESTTGETATASHGFISVIGR RRVMEDAIKVIPRFVAAEQQPCGYDFFAVYDGHGGMTVANACRDRLHLLLAEEVKEGRR NHGLDWCEAMCSCFMKMDSEIGVGGSCGDEVDGNTVGSTAAVVVVGKEEIVVANCGDS RAVLCSGGVAVPLSRDHKPDLPDERERIEAAGGRVIDWNGNRVLGVLATSRSIGDHCMKP FVISQPEINVYGRTKSDEFVVVASDGLWDVVSNNFVCEVVRSCLQGHMRRHNMKEDHNH TIKSYAAEAAAILAELAMAKGSKDNISVIVIQLNTNM
>MtPP2C73 MAEICCGVVGEEETLTLPVEPSSRPSGRRSLDLLPLKYMADPPENSRKRQKLDPSVSPPPPP ARECENAVDSCESSTDEESKENEVVLENKVVVVEECSPKYGITSVCGRRREMEDAVSVHP SFCREKQDHFFGVYDGHGCSHVATMCKERLHEIVEEEVEKEKVDWKSTMEKSFIRMDEE VLNSSKTKQSFSCKCELQTPHCDAVGSTAVVAVVTPEKIIVSNCGDSRAVLCRNGVAIPLSS DHKPDRPDELDRINKAGGRVIYWDGARVLGVLAMSRAIGDNYLKPYVISEPEVTITERSD EDECLILASDGLWDVVQNDTACKVVQMCLKANKTVTPPGSPGLEVAGNGSDKACSDASI LLTKLALARNSSDNVSVVVVD…
>MtPP2C37 MAGMCCGVVGEGDSPASSRPSRRRNLDLLPFKYIADMASGTSRKRRQPDLKKDFESCED SSDEKSDRSKKNKKEDREKPSTEGNFEVEECPKFGVTSVCGRRRDMEDSVSVKPCFSSQE PFHYFGVFDGHGCSHVATMCKERLHEIVKEEMNEGQENLEWNNTMQQGFARMDDEVQR WNSSSQSVTCRCELQTPHCDAVGSTAVVAVVTPNKIIVSNCGDSRAVLCRNGVAIPLSSDH KPDRPDELLRVEAAGGRVIYWDGPRVLGVLAMSRAIGDNYLKPYVISEPEVTVTERKEED ECLILASDGLWDVVSNDTACGVVRMCLKAQKLPGTPENNEVTTDGSDRACSDASILLTKL ALARHSSDNVSVVVIDLRRDQRQAS…
>MtPP2C92 MEPLDDSDSKLERVDSDQTSTSSASGISSVFSTDDFRNGDISSISSGSGEIPTCTVNRVILAPP LIAMSNEADKNEPAAPEEVVVTAVTREKCVGMNNKGVSWGHTSVIGRRREMEDAVAVIP GFMSRTCDHVGGCTAPGSRSSGEISPIHFFGVYDGHGGAQVAKFCAKRMHNVIAEEWEQE IAGGAEWQKRWEAVFANGFERTDSEIESDEVAPEMVGSTASVVVLSGCQIITSNCGDSRVV
LCRRTQTVPLTVDQKPDREDELLRIEGEGGKVINWNGARVFGVLAMSRAIGDRYLRPWIIP
VPEVTFTARTDEDECLILASDGLWDVMTNEEVGEVARSILRRRRRSLSSTEEISPTQVVADS
LTEIAIGRNSTDNVSIIVVDLKSKRKRVQRPPSIS
>MtPP2C4 MEVLLYVVTVSIRVGNLVCNNSIIATHMDASRFKVMADAGSLSNSVAKVSNETVVGSDDC HDNGGNLDVEIGITKVTQPVLEKEGESPLMDMISQNKGVLVASDVGLAPESEDDDSLSLE GEQFIDSSCSLSVVSENSSIGGEEFIASDNTSEVGTPCSIDIEKIVSSVNIVAQTADLGESNVD TDIMNEPLAVAVNLDQEIGVESDLKPSTVAHQLPQEEGTSVAVVRSVFELDYTPLWGFISLC GRRPEMEDAVATVPRFLEIPIQMLIGDRAPDGINRCFRPQMTHFFGVYDGHGGSQVANYC RERIHIALTEEIELVKESLIDGGLNDGCQDQWKKVFTNCFLKVDAEVGGTTNNEVVAPETV GSTAVVALISSSHIIVA…
>MtPP2C41 MEEMSVAVPLIAGNSVCDNQTIATHMDVSAIKMMANAELISNAITTISADTTFISSGEDHIG DNLDDVVGVSAVPPPLHGREGEILLLNMISQSSDELLVPEVDEDDSLSLEGDPIIYSTLSVTS ENGSVCGDEFFSAEDNSYFRARSSMDIDKNISSVEIVARAAVIDESNVETDIMSEPLAVALSI GDETGVRSVPLPTTVALHQLPLKKGVSGTVGRSVFELDCTPLWGFTSLCGKRPEMEDAVA IAPRMLKIPIQMLNGNSKYDGMNKDGMNKDFSQQTIHFFGVYDGHGGSQVANYCRDRM HLALIEEIELFKEGLIIGGTKDDCQDLWKKAFTNCFSKVDDEVGGKVNGDPVAPETVGSTA VVAIVCSSHIIVSNCG…
>MtPP2C65 MEEISSSVAVPFTLGNLIQKDAAVTTHMEITGLKLMANTAAALILNPTVGNENHADVSLQH QITVSAEVKENQVGASVLSEMLIECESNWILSESHNQAIKDDEIMLAVDFQCLHNSGSQSV ADSPIIVTVGDEIHGKFSINEVLPALKAEQNTVSIAMDIERENRSVSEEADPKLSAILLDQLP KENKSLRTSNQNGLELSSGPLWGSSSICGNRPEMEDAIAVKPQFFQVPSQMLMDDHLNEN TKYPQAHFFGVYDGHGGFQVANYCQERLHSALIEEIEARQSSLDETNGRNNWQENWNKV LFNCFQKVDDEIETLAPETAGSTAVVAILNQTHIIVANCGDSRAVLYRGKEAIALSSDHKPN REDERARIEAAGGRVIH…
>MtPP2C28 MEEISSTVAVPFSIGNLIQKESTVTNHMEITGLNLMINTSSVLILNPASIEGCQSFSVGSGEDG DADISPQHQQISVSLEVKEDQVAAEPVSEMVLESDSFERNDEEFKTAKDFQCIHNPSSQSS VSRKSSPFTGESTISRTNLSEMNTPNTVTVDDNIEDDKYGLNEPVTNMASVGMKHENEDR SISDGPESKPIAAVHEMPEQQTSCDNGLELSNTPLYGFSSVIGRRQEMEDTIVIKPQLFQVPS MMLMDDHVNENTKDSLAHFFGVYDGHGGSQVAKYCQKHLHSVLVEEIEAAESSLSENK EKDNWQDQWKKVLTNCFQKVDDVIVGVPEANVGKNSNDGSESSTEETLAPETVGSTALV AILTQNHIIVANCGDSRA…
HKKNGTNVSTGKDQGVDPAAHYAAECLSKIAHQRGSKDNISVIVIDLKAQRQLKKKT
>MtPP2C43
MGIYLSTPKTEKFSEDGENDRLRYGLSSMQGWRASMEDAHAAYTDLDKSTSFFGVYDGH GGKVVAKFCAKFLHQQMLKNEAYLAGDIGTSLQQAFLRMDEMMRGQRGWRELSILGDK INKFSGMIEGLIWSPRSSNGINRVDDWAFEEGPHSDFAGPTSGSTACVAVIRNNQVVVANA GDSRCVISRKGQAYNLSRDHKPDLEIEKERILKAGGFIHAGRVNGSLNLARAIGDMEFKQN KFLPAEKQVVTANPDINTVELCDEDEFMVLACDGIWDCLSSQQLVDLVHEQLCSETRLST VCERVLDRCLAPSTAGGEGCDNMTMILVQFKKPAQSSAPAEEQSSSNEPAESHVEPKVERN EV
>MtPP2C45 MAATSPIRSYSVAAMLAPRPVLTKRNHFRGYTWQIWLLWTLKEHGVINLNHAAYTDLDK STSFSGVYDGHEGDIGTSLQQAFLRVDEMMRGQRGWRELSILGDKINKFSGMIEGLIWSP RSSKGINRVDDWAFEEGPHSDFAGPTSGSTACVAVIRNNQVVVSNAGDSRCVISRKGQ
>MtPP2C2 MNSVWQHYLCFLHSPLTLSLSLVPTISFFTLFLCPDIAMGTTLSIPKTEKFSEDGENDNLRY GLSSMQGWRATMEDAHAAHLDVDSSTSFFGVYDGHGGKAVAKFCAKHLHQQVLKSEEY IAGDVGTSLTKAFLRMDEMMRGQRGWRELAVLGDKVKGFNGIIEGLIRSPRSNDNKDQS DDWAFEKGPHSDFDGPNSGSTACVAIIRNNLLFVANAGDSRCVISRNGQAYNLSRDHKPEL VIEKERIYKAGGFIHAGRINGSLNLARAIGDVDFKNNRFLSAEKQVVTANPDINIVDLHDE DEFIVIACDGIWDCLSSQQLVDFVRQELLLETKLSEVCERVLDRCLAPSLAVGDGCDNMT MILVQFKKPLQTSAPAQEQSSSN…
>MtPP2C49 MGIYLSTPKTEKASEDGENGMLRFGLSSMQGWRASMEDAHAAHPYLDESTSYFGVYDG HGGKAVSKFCAKFLHQQVLRHEAYLAGDIATSLQKSFLRMDEMMRGQRGWRELAVLGD KMEKLSGMLEGFIWSPRSSEANERADEWAFEEGPHSDFSGPNCGSTACVAVIRGNKLVVA NAGDSRCVLSRKGQAHNLSKDHKPDLEVEKDRILKAGGFIQVGRVNGSLNLARAIGDME FKQNKYLPAEKQVVTADPDVTSVELCKDDEFLVIACDGIWDCMSSQQLVDFIHGQLKTEN KLSVVCEKVFDRCLAPTAGGEGCDNMTMILIQFKNPLTSDASVTDQPESSVQPTPLPPAQQ SESDRKLD
>MtPP2C71 MDVLILRVSSGKMVDEINAMLEGVLEKATLPWWERSVLFQCSTAKAPPVEAFLTNITSIRE LVSYRKSNRCIHKDWHPGCTAIVAIVSGNNLFVTNRGDCRAILCRASIPIALSKVSC
>MtPP2C10 MVGKEIVEPNTCIRGCCTSSSIPLHLPPSSYELLFPIARGAESVVYEGTLNGDKVAVKKPILS LSQHINNFHKQLQLLCKLDHPGIATLIAAHAKPPNYMFFFKLYESSNLGHKLHVEEWAPTV NDALMITMQLAKALQYLHNLGILHRDVKPSNILLDINLCPHLTDFGLAEYKSDIKGVSLEN WKSSGKPTGGFHKKNMVGTLVYMAPEILKKELHTEKSDVYSFGISINELLTGVVPYTDLR AEAQAHTVLEMNYTEQQLTAAVVSDGLRPVLASEELGIPSRLVSMIRKCWDANPKSRPSF DDIVKELDFIMEHRKVKKVEDMHIRPCNLSVDQLVDKTYQESISWSAQGELLARNTSSST DSGFRTWCESYDEPFAYR…
>MtPP2C60
MCVQEDEQVDQDNNNMEKLDNRRISWPLHCDLLHDQMDNTERDSSFRISSDQISAPNSF
PLESICEDTEIADKKQNLINFVPTLRSGEWSDIGGRPYMEDTHISIEDLAKKFGYDAVCDEA ISFYGVFDGHGGKTAAQFVRDHLPKVIVEDADFPLELEKVVTRSFLETDSEFAKTCSIESSL SSGTTALTAIIFGRSLLVANAGDCRAVLSRAGGVIELSKDHRPLCMKERMRIESLGGFIDDG YLNGQLGVTRALGNWHLEGMKEVSGRNGPLSAEPELKLMTLTKDDEFLIIGSDGIWDVF RSQNAVDFARRRLQEHNDVKQCCKEIIGEAIKRGATDNLTVVMVCFQSEPPPPLVVERPNR VRRSISAEGLQNLKYLLER
>MtPP2C44 MEEIEGVNCFSEGRSSSETRPPNPNSSIASAFRQCQRNDPLVLPCRKSLVRHASLQTKMKLS DVSAEDVTEGFQSDFLPKLRSGGCADIGFRSNMEDVYVCVDNFRQGHGLNKHIDGPSAF YGVFDGHGGKHAADFACNHLPKFILEDKDFPVDIERIVASAFLQTDYAFAEACSLNAALAS GTTALATLVIGRLLVVANAGDCRAVLCRRGKAIDMSRDHKPGCMKEQRRIEASGGSVYDG YLNGQLNVARAIGDWHMEGMKGKDGGPLSAEPELMTTKLTAEDEFLIIGCDGIWDVFRS QNAVDFARRRLQEHNDPAVCSKDLVDEALKRKSGDNLAVVVVCFQQQPPPNLVAPRSRVH RSFSAEGLKELQSFLDSLAK
>MtPP2C69 MAPGNCCSSEVAATLSVCSIMEDQNDDTLGSLNQNVVGKPPRDHSATMRHCSSSSWLVD SESNLNTIVGLKTNTEDKSEFPLILRSGSSSEKGPKQYMEDEFICIDILRESIAQQVDLPYPS AFYGVFDGHGGVDAASFIKKNMLKFITEDSQFPSSIKKAVKSAFVKADHAFRDASSLDSSS GTTALIALVLGRSMLIANAGDSRAVLGKRGRAVELSKDHKPNCTSEKLRIEKLGGVIYDGY LNGQLSVARALGDWHIKGTKGSKSPLSCEPELEEIVLTEEDEFLILGCDGLWDVMSSQCAV TMVRRELVQHNDPNICAKVLVTEALQRNTCDNLTVVVVCFSKDPPPKIEIPRSHRRRSISA EGLDLLKGVLNGR
>MtPP2C17 MVAEAEVVVCQQSVDVKYFPNKGSNNHEIGDVDSNFDRVRVSESVSAELLTTKEDVRTT DKISEAALDSAVLQFVPSIRSGSFADIGPRRYMEDEHIRIDDLSSHLGSLYNFPKPSAFYGVF DGHGGPEAAAYIRKNVLKFFFEDVNFPQISEVDNVFLQEVENSLRKAFLLADSALADDSN VNTSSGTTALTALIFGRLLMVANAGDCRAVLSRKGEAIDMSQDHRPIYPSERRRVEELGGY VEDGYLNGVLSVTRALGDWDMKLPRGTPSPLIADPEFRQVVLTEDDEFLIIGCDGIWDVM TSQHAVSLVRKGLRRHDDPEKCARDLVMEALRLNTFDNLTVIIICLSSLDHGESEPSPPPQR KLRCCSLSAEALCSLRSL…
>MtPP2C26 MVLETEIIYQQSVLDVKYHLCVSSESVSTETSLFESTVSCSEVIKESIIEDAVAMFTPKVRSG SCADIGPRGSMDDEHIQIDDLAAHLGFVLKYPTPSSFYAVFDGHGGPDAAVFVKNNAMKL FFEDTTMLETYDSDALLLKRLEDSHRKAFLGADLLLADEQSISSSCGTTALTALILGRHLLV ANAGDCRAVLCKRGVAVDMSQDHRPSYLPERKRVEELGGYIDDGYLNGYLSVTRALGD WDLKLPLGSASPLTAEPDVQVVTLTEEDEFLIIGCDGIWDVMSSQDAVSLVRRGLRRHDDP QQSARELVKEALRLHTTDNLTVIVICLSAVESIVESCPPHRRRFRACSMSEEARNKLRSLLE SN
>MtPP2C64 MVAETEFICQQSISMLNVKYHLCVTQQHNVKVDVSPTSPPTSSLPIFAHAVSCPEIIKDSILE TPAKMFLPNVHSGSYTDIGPRGSMDDEHIQIDDLACHLGFVSNYPMPSAFYAVFDGHGGP DAAAFVKRNAMRLFFEDTDMLQSYDTDEFFLEKLEDSHRRAFIRADLALADEQSVSNSC
GTTALTALVLGRHLLVANAGDCRAVLCRRGTAVEMSKDHRPSYLPERRRVEELGGFIDDG
YLNGYLSVTRALGDWDLKFPLGAASPLIAEPDVQLVTLTEEDEFLIIACDGIWDVMSSQVA
VSFVRRGLRRHSDPQQSARDLVKEALRLNTSDNLTAIVICLSPVEKFAESCPPQRRRFKACS ISEEARNRLKSLIEGN
>MtPP2C48 MALSTPHTQRFLLTKLHKHSTSSNYINTNRNIFINNRRKRFCSSIAIDAPSSLTDSPPIRWGS VSLQGPREEMEDDIVLRPNTLQGFSFAAVFDGHGGFASVQFLRDELYKECLEALQGGLLL LEKDFKAVEEALKKAFVKADMRLLKWLEMKGEEEDESGATATAIFLGNNKLLISHIGDSS VVLCRSGKPELLTSPHRPYGSNKASLQEIKRIREAGGWITNGRICGDIAVSRAFGDMRFKT KKIEMLQKGAQEGRWTEKFISRVQFKDDLVVARPDIYQVTLGSDAEFIVLASDGLWDYMS SSDAVSFVRDQLRKHGNTQLACESLAQVVLDQRTQDNVSIIIADLGKTDWKSVPLQQQNV TFELVQALATVGIVSIGIW…
>MtPP2C74 MNELITTHKRESDSENKDEISASKKLRVESSKENGSKEVTFLIEADAAEDKGLRQTMEDE WVVLIDAVKDYPGNLRCAHFAIYDGHGGRLAAEYAQKHLHGNVLASGLPRELLDVKTAK RSILDGFRKTDESLLQASAEGGWQDGATAVCVWVLGQKVFIANVGDAKAVLARSTIPDGS KDNSDGVPALKAIVLTREHKPIFPQERARIQKAGGIVSSNGRLQGRLEVSRAFGDRQFKKV GLVATPDIHSFDLTDRDRFIILGCDGLWGVFGPSDAVDFVQKLLKEGLSVTTVSRRLVKEAV RERRCKDNCTAIVIVFKQN
>MtPP2C66 MEQTMLQNIVTVLLLLMLLLIFIFLFFLFKPWRFFFSSRFRSFIKGSADELERPLVEDNQNNI NNNNNGLLSRDYDLEGACYYPNEVNFRSPRTHGQALVHKPRLHNVPVSNNFQQGGAGV VADSLVVDVITEDVGEVVKVVDHAPVLAQIPKNDFRNDTRLQDFVEKDISDQRSFLTLEVI SGPSRGQQWSVQSTESSRLPLTLGRIFPSDFLIKDNEVSGKHALIKWNLDTMKWELVDMG SLNGTLLNSKSINRLDTERRHWGDPMNLANGDVITLGTTSKIIVHITSQNHHHIPFGVGMA SDPMSLRRGGKKLPMEDVCYYQWPLPGLDKFGIFGICDGHSGDAAAKFASKLFPEIISSILS DSSRRERVLSLRDASDIL…
>MtPP2C6 MSVRSEHHHTVPLSVLLKRELMSEKIEKPEIVHGQAGQSKKGEDFALLKSDCQRMVGDG VYTYSVYGLFDGHNGSAAAIYSKENLLNNVVSAIPPDLNRDEWLAALPRALVAGFVKTD KDFAEKGQKSGTTVTFVIIEGWVVTVASVGDSRCVLESSEGGIYYLSADHRLETNEEERVR ITSSGGEVGRLNTGGGAEVGPLRCWPGGLCLSRSIGDMDIGEFVVPVPYVKQVKLSTAGG RLVICSDGVWDALPAEVALDCCRGMSAESAAPQIVKEALQAKGLRDDTTCVVVDILPQEK PPAPVPHQKKPVKGMLKAMFRKKSSESSSIDKEYMEPDVVVELYEEGSAMLSERLETKYP LCNMFKLFICAVCQVEIKPGEGISV…
>MtPP2C40 MSGRGEHHSVPLSVLLKRESLSEKIEKPDMVVVYGNASENKKGEDFILLKTECQRVVCDG VSTYSVFGLFDGHNGSAAAIYAKENLLNNVLGAIPPDLNRDEWVAALPRALVAGFVKTDK DFQQKAQTSGTTVTFVIIEGWVVTVASVGDSRCILEPSEGGLHYLSADHRLDTNEEERVRI TSSGGEVGRLNTGGGAEVGPLRCWPGGLCLSRSIGDMDVGEFIVPVPYVKQVKLSNAGG
RLVISSDGVWDALTAEMVLDSCRGMSAEAAAPHIVKESLQAKGLRDDTTCVVVDILPQE
KPPTSVRTQKKPVKGMLKAIFRKKSSESSSYVEKEYVEPDMVRELYEEGSALLSERFETKY
PLCNMFKLFMCAVCQVEIKPGEGISVHEGAPNARKPRPWDGPFLCLSCQKKKEAMEGKQI SDRHSNGSD
>MtPP2C78 MSRKELSKISPSPVSLATLLDRELREEKGEKRFVKYGEESMTKKGEDYGLIKTCCHRVPGD PSTAFSVFAIFDGHSGISAAVYAKENLLNNVLKEIPKDIISSSRDAWLHALPRALVAGFVKTD MDFQSIKGEMSGTTATFVVVDESIVTVASVGDSRCILVDNKGGGVVSILTVDHRLEDNVEE RERVIASGGEVKRQDYRGGPLRVWPGGLCLSRSIGDADLGKYIVPIPHVKQVKLLSNGGN GRLIIASDGVWDALSNEMAAAACRGVAAEFAAKLVVEEAIISKGLRDDTSCIVVDIPSDHL PVLQRNSTTQKKLHNLLKPLLFPFRKKSKKNSTNKATSKVGVVVEDLFEEGSVFIERFGN DFSLNNNSDQIFSCAIC…
>MtPP2C19 MASGEGRRHHHDLVPLAALLKREMKSEKMEKPTVRIGQAAQSKKGEDYFLIKIDCQRVP GNSSTSFSVFAIFDGHNGNAAAVYTKENLLNHVLCALPRGLGRDEWLQALPRALVAGFVK TDKEFQSRGETSGTTATFVIVDRWTVTVASVGDSRCILDTQGGAVTTLTVDHRLEENIEER ERVTASGGEVGRLSIVGGAEIGPLRCWPGGLCLSRSIGDMDVGEFIVPIPYVKQVKLSKAG GRLIIASDGIWDAVSSELAAKSCRGLPAELAAMQVVKEALRTRGLKDDTTCIVVDIIPPDN ELPPTPPPKKRNKLKDFFFVQEKVP
>MtPP2C31 MHGYTPITHVLVVGFVKTGTKFQHKGETLGTTARFDLVDGRIVIVASISDSCCISLDTKGG VVFVPTVDHRLEDNVEERGSVTASGEVGRLDVYGLRCHWPDGLSRSIRDKDVREYIVSIP HVKQVKLTNAGGGVRLIIAFDCIWDALSNDMDALSCRGLHAKLAAKLVVMEGLRSSSND ETTCLVVDIIHSDLPVVPTTKINSKKKHKVPFTSLKHFF
>MtPP2C88 MSKRELSRMKPSPVPLATLIGREIRNEKVEKPFVKFGQAGLAKKGEDYFLIKTDCHRVPGD PSTAFSVFAIFDGHNGISAAIYTKENLLNNVLSAIPQDISRDAWLQALPRALVVGFVKTDTE FQKKGETSGTTATFVIVDGWTVTVASVGDSRCILDTQGGVVSLLTVDHRLEENVEERERV TASGGEVGRLNIFGGNEVGPLRCWPGGLCLSRSIGDTDVGEYIVPIPHVKQVKLSSAGGRL IIASDGIWDTLSNDIAAMSCRGLPAELAAKLVVKEALRSRGLKDDTTCLVVDIIPSDHPVLL PTPKKKHNMLTTLFFGKKSENSTNKATSKLSAVGVVEELFEEGSAMLIERLGKDFPFDKNS EIFRCAICQVDQPPGN…
>MtPP2C15 MSKAELSRMKQPLVPLATLIGRELRNGKTEKPFVKYGQAGLAKKGEDYFLIKTDCHRVPG DSSTSFSVFAILDGHNGISAAIFAKENIINNVMSAIPQGVSREEWLQALPRALVVAFVKTDM EFQKKGETSGTTATFVIIDGWTVTVASVGDSRCILDTQGGVVSLLTVDHRLEENVEERERV TASGGEVGRLNVFGGNEVGPLRCWPGGLCLSRSIGDTDVGEYIVPIPHVKQVKLSNAGGR LIIASDGIWDTLSSDMAAKSCRGVPAELAAKLVVKEALRSRGLKDDTTCLVVDIIPSDYPV LPMPATPRKKHNVLSSLLFGKKSQNLANKGTNKLSAVGVVEELFEEGSAMLTERLGNNVP SDTNSGIHRCAVCLADQPS…
>MtPP2C81 MGSCFSTESRSPHPNSPSSSSSSFRKNRKNSKKKLGSRTSSFEYWRNEPLHKIHDRIFLNGS SQFASLFTQQGKKGTNQDAMLVWENFCSREDTIFCGVFDGHGPYGHMVAKRVRDSLPLK LNTQWELNVSGDDVLKEISVNAAASMNSEDATFASADEESRVSIDTEEMEKLPEIFHTLKE
SFLKAFKVMDRELKMHQTIDCFCSGTTAVTLVKQGRDLIIGNIGDSRAVLGTREKDNSLVA
VQLTVDLKPNLPAEAERIRKCKGRVFALHDEPEVCRVWLPNSDSPGLAMARAFGDFCLKD
FGLISVPEVSYRRLTEKDEFVVMATDGIWDVLSNKEVVDIIAAAPRRATAARSLVETAVRA WRYKYPTSKVDDCAVVCLFLDKGMQKISTASHANKSKEHCPGSGIQVGNNGDDEEGVSE PNALERSGTCRKANDNNNTSHEDKEEEEFKEEEEIDPDLEKEWSALEGVSRVNTLLNLPR FTPDKEDKAAAAARSKKLK
>MtPP2C76 MTQAVQVLNRHGTDLVGEGRGSDSECLAGFECFLNIVRALGMGSCISEVGDGAGGSQSL LTYSQELNVDGGKRRRLKGSSTMDYKVPGRMFLNGSSEIASMYCKQGKKGINQDAMLV WENFCSKEGTVFCGVFDGHGPYGHRVAKKVRDSFPLKLSAQWDLHRKNQDGFNDQNGA ATSHNSEEQIKLIDENCNHELDGTDTILALRESFLKASKIMDKELKMHRDIDCFCSGTTAVT LIKQGLDLVVGNVGDSRAVLGTRDHEDSLIAVQLTVDLKPNLPKEEERIRHRKGRVFSLKN EPDVARVWLPNSDFPGLAMARAFGDFCLKDVGLISVPDVSYHRLTEKDEFVVLATDGIWD VLSNEEVVEIVASAPRSTAARLLVE…
>MtPP2C90 MGLCISGASLAPSTDTNYYYESPSFSSYTHKRDSGVEMGLHRVPGRIFLNGSSHVASLCCK QGRKGINQDAMLLWENFGSMEDVVFCGVFDGHGPFGHVVAKKVRNSFPLKLMEEWNSC LRDDYNNNNYNNNHFEILRESFLKASKFMDNELKLQYFMESYGSGTTAVTLLKKGDKLV TANVGDSRAVLGTLDPNGSLIALQLTTDLKPNLPREATRIRICKGRVFALDNDSAVPRLWLP NADSPGLAMSRAFGDFVLKDSGLISVPEVSYHRITDHDQFVVLATDGVWDVLSNNQVVN IVASAPRSSAAKLVVEAAVQAWKTKIPSKPDDCSAVCLFFHSNTNTNTPNTKTGIGTWEKR AKESPYKTKQKHL
>MtPP2C51 MGCCVSTSSRSTCSSGSNGEMITPSCFEICFCGQKRARRTFSDHAISLHQLSSLPSRIFTNGK SRGSCIFTQQGRKGINQDAMVVWEVSMFMFILMDFMSEDTIFCGVFDGHGPQGHLVARK VRDTLPVKLLSFWHSLESKQNRSDKTCFKRNITPDCGESEKDCSAEDKLNSTWREAFIKA YKTMDKELRSYPNLDCFCSGSTSVTVVKQGSNLFMGYIGDSRAIMGSKDSNDSMVAIQLT VDLKPDLPREAERIKQCKGRVFALQDEPEVPRVWLPFDDAPGLAMARAFGDFCLKEYGVI SIPEFSHRLLTDRDQFIVLASDGVWDVLSNEEVVEIVSSAPTRSSAARILVNSAAREWKLK YPTSKMDDCAVVCLFLDGKM…
>MtPP2C30 MGCCVSTSNKSNDGSHIPSCLEIGLCGQKKARRTFSDHVVSLNKLASLPNRIFSNGKSRSS CIFTQQGRKGVNQDAMIVWEDFVSEDAIFCGVFDGHGPYGHLVARKVRDALPIKLLSFLD SSESRRNESSKAFSKDIKFESGEAENNFSGEDEVNSMWREAFMKAYKAMDKELKSHANL DCFCSGSTSVTIVKQGSNLYMGNIGDSRAIMGSKDSNDSMVAIQLTVDLKPDLPREAERIK KCKGRVFALEDEPEVCRVWLPFDDAPGLAMARAFGDFCLKEYGVISVPEFTHRILTDRDQ FIVLASDGIWDVLSNEEVVEIVSSAPSRSSAARVLVESAAREWKLKYPTSKMDDCAVVCLF LDGKMDSEESDCDEQCYSSAT…
>MtPP2C50 MGNFCSCQVSIIGKVHDVEYDECDQKDIDFTSENGGSQVMFKGSSKSISMYCKKGTKGIN QDAITVWEDFGGEKDTIFCGVFDGHGPLGHKFAQCIRDNLPSKLSTTIKMSQQNVDGANA
TNKNTYDEDKQHLSCTSWEKHLFSSFNEMDEDLAKNIAKTDGFCGGSVAVTLIKQGDQLI
IGNLGDSRAVLCTKADDNHLIPIQLSTDLVPDVPNEAKRVINCGGRVFAAKEDPDVKRIWM
AEGDCPGLAMSRAFGDFCLKEYGLSSVPDVSHRKITKQDEFVVLASDGVWNALSNIEVIT IVASAPKRSLAAKLLVKRAVQAWKQKNPCYHVDDCSAICLFLNDQPVNLRGNKRHR
>MtPP2C80 MGGCCSHDVALRGGGRIETEVNDGEYEYDDSEDNNNNINNNDAVTYQNDGTMVRLKGF SKFVSMYTQQGMKGVNQDSMTVWEDYCGEEGMVFCGVFDGHGPLGHKVSQFIRDNLP STLSAAIKMAQQKTNKYYDANDVDTDNFDDVHHNNNRINNISLASWEGCFLKSFDEMD DHLAREVNTDSYCSGCTAVALIKQGDQLIVGNLGDSRAVLCTRDRDQLIAVQLTVDLKPDI PSEASRICSCEGRVFAAEEEPDVYRIWMPDDDCPGLAMSRAFGDFCLKDYGLIATPDVFYR KITKQDEFVVLASDGIWDVLTNNEVINIVASAPRKSTAAKMLVKRAVKAWMYKYPGSKID DCAAVCLFLDDQPILSHSQSSFKHSKSR…
>MtPP2C5 MGICISVASSEIHGIPQVHDENVMIFEASKVQNETKRLCSVYSKQGTKGLNQDAASLHQD YGMENGAFCGVYDGHGKNGHIVSKIVNNTLPSLILSQKNALEEIHTTKNGVDNKQNKFS NNYLRWKEAILGAFNVMDEEVKKQENLDCSCSGTTAVVVIRQGEGLVIVNLGDSRAILGT IQDEKLKAIQLTTDLKPGLPCEAKRIRSCNGCVYALKEEPHVQRVWLPNENYPGLAMSRA FGDFILKDHGVIATPDIWYHRLTSSDQFIVLASDGVWDVLSNEEVASIVWMVESEEEAARA VVEAATAAWAKKFPSSRVDDCTVVCHFLQKKPQNLEYMDSGKLG
>MtPP2C63 MVHFPSFVNGLARTMSIKKEKNFRKDDARKAVEELAKEARKNELLLSSSGVVKANKDNS FVSVFTHRGQKGVNQDRLIVWEEFGCQQDMMFCGVFDGHGPWGHFVAKRVRKLIPAILL CNWQKNLAAASIDLDLKMEGDKNIHGLDLWKQSYIKTFAAVDQDLKLHTGIDSFQSGTT ALTIIKQGENLIIANVGDSRLVLATTSEDGTLFPLQLTTDFKPNLPNEAERIKESKGRVFCMK DEPGVYRVWMPNGKTPGLAISRAFGDYCMKDYGLISVPDVTHRKLTTGDQFIILATDGV WDVVSNEEAVKIVCAAAHKEKAGERLVKYAIREWKRKRSGIAMDDMSAICLFFHQLPHT KAFD
>MtPP2C32 MVSIPSLVNFISRTMSSNKDKSYGKDDDARKVVEAMAKEAKKNEMLLSSSGIVKSDKSN NFSCVFTKKGQKGFNQDCLIVWEEFGCQEDIILCGVFDGHGPWGHFVSKRVRKMLPKFLL FNWQENLAEKSLDLSFKMETDMNLHEYDIWKQSYIKTFAAIDQDLKRHTGIDSFQSGTTA LTVIKQGEYLIIANVGDSRAVLATTSENGTLTPIQLTTDLKPNLPNEAERIMESNGRVFCME DEPGVYRVWMPNGKSPGLAISRAFGDYCVKDFGLISVPDVTQRKLTTMDQFVILATDGV WDVISNQVAVKIVASTPNREKAADRLVKCARHEWISISLALGEAVYKLHLIVILCLRTLLKS EYICFYSKMYELVPVTWHHMN…
>MtPP2C14 MGHFSSMFNGLAQSLKMKKGRSKCSGREAAEALAKEAKRNHSLINSSGTINVDGSNNFA SVFSKRGKKGVNQDCCIVWEEFGCQEDMIFCGIFDGHGPWGHYVSRTVRESMPSALLCN WQETLSQTSIDPEIDLKTGKKHQQFNIWKHSYLKTCASIDQELEQNHKIDSFFSGTTAVSIV RQGELIVIANVGDSRAVLATTSDDGNLVPVQLTIDFKPNLPQEAERILDCQGRVFCLDDEPG VHRVWLPNEESPGLAMSRAFGDYSMKDYGLISVPEVTQRNITSKDQFVVLASDGVWDVI SNQEAVDIVSSTEDRTSSSKRLVECAMHAWKCKRQGIAMDDISAICLFFHS
>MtPP2C89
MHRLRQYKRRVYHKIKELMGHLSSMFNGLARSFSLKKGRNSVRCERREAVEAMAKEAK
KNDLILCSSGTVNVDGSNNFASIFSKRGQKGTNQDCCIVWEEFGCQEDMIFCGIFDGHGP
WGHFVAKRVRESMPRSLLCNWQETLAAQSSSLDDHVKDTDHVKTAADNKQQRFNIWKH SYLKTCASIDQELEHCRKFDSFYSGTTALSVVRQGETVFIANVGDSRAVLATTSDDDGSLV AVQLTVDFKPNLPQEEERIIQCQGRVFCLHDEPGTHRVWLPDVESPGLAMSRAFGDYCIKD YGLISVPEVTQRNISSKDQFIVLATDGVWDVISNQEAVDIVSSTPDKAKSAKRLVECAVHA WKRKRRGIAIDDISAICLFLHSPISSEQDSPIDTVK
>MtPP2C75 MGCIYSRVCIGETCKGSSINGDPISRHELQQAFSPSSDGGEIRDQLNQLSLTRDPEAGIRRLA RVSSQFLPPDGSRIAKVDSEKYELRYSYLSQRGYYPDALDKANQDSFCIHTPFGTDVNDHF FGVFDGHGEFGAECSQFVKRRLCENLLRNSKFNVDPVEACHASFLATNSQLHADVLDDS MSGTTAITILVRGKTVYVANCGDSRAVIAEKKGKDGDIVAVDLSIDQTPYRVDELERVKLC GARVLTLDQIEGLKNPEVPCWGSDEEGDDGDPPRLWVPNGMYPGTAFTRSIGDSIAETIGV VANPEIVSFELTPNNPFFVIASDGVFEFLSSQTVVDMVAKFKDPRDACAAIVAESYRLWLQ YETRTDDITVIIVHING…
>MtPP2C25 MGCVHGKCCSRYPAPSIGGSRDYREPVPKKHILTQRSLHFVDVASHNFTMEYSVLTQRGY YPDSPDKENQDCYCVRTQLQGNPSVHFFGVYDGHGEFGGLCSNFVKNKLVEKLSNDSAL LEDPVKAYNSAFLATNDELHKSEIDDCMSGTTAITVLVIGDTLYVANVGDSRAVLAVKDGN RIVAQDLSSDQTPFRRDEYERVKLSGARVLSVDQVEGHKDPDIQTWGDEESQGDDPPRLW VQNGMIPGAAFTRSVGDSLAETIGVIAVPEVLTVQLKPDHLFFVVASDGVFEFLSSQTVVD MAASYSDPRDACAAIAGESYKLWLEHEGRTDDITIIIVQIKGPSHSGTSEYGSGEINVSTITR AKKGKGTSGISASAGLDVH…
>MtPP2C61 MGCVHGKCCCLKSSGGVSRKLGYHHSHRKNIQAQRVLKNVSVPSHNFVLEYTFLTLRGY YPDSLDKQNQDSFCIRTEIQGNPNIHFFGVFDGHGQFGSQCSNFVRDRLVEKLSNDPGLVE DPVRAYNSAFSATNHELHTSDIDDTMSGTTAITVLVIGDTLYVANVGDSRAVLAAKGEDRII AEDLSSDQTPFRRDEYERVKLCGARVLSVDQVEGIKDPNIQHWGNEESWDGDPPRLWLP NGMFPGTAFTRSLGDRLAETIGVVATPEVSIVRLSHNHLFFIVASDGIFEFLSSQTVVDMAA RYTDPRDACAAIAEESYKLWSELVNRTDDITIIIVQIKGLSNNSSTSGVQLSEVNVGTAMRT RTGTSEISTTTEFDVYHS…
>MtPP2C53
MGNGIGKLCLCSTGAGNTSRRHQNNNPFGNSIFYIRPPDTFSDDDFTTFRSLSGASVSANS
STPPSTVTTITTTEMDSSASFESSTSFTSSPMPLQQHAGSSAGSCSAVWCSPTKKFPRRNLL
KKILKRVVSVSKKKKNAIVNVCDVNLQEVDGEKYMDNDDDDDEGGGLFFMGSENLQW AQGRAGEDRLHIVISEKYKWVFVGIYDGFNGPDATDYLLENLFFSVYDQLKEILLELDEK YPNLDSVLFSLSEALRKTEEAFMKSVDEMINNNSVLAMMGSCVLVMLMKGEDVYLMNV GDSRAVLATHHHSLKSLQLTMEHSTLIKEEVCRIRKEHADDPSAISKGRVKGYLNVTRAFG AGFLKQPKQNNAILEAFKVNYIGDSPYITCSPSLHHHRLNPSDKFLILCSDGLHQYFTNEE AVAKVESFITLSPEIDPAQLLIKEALCRAAKKAGMNFHKLLDIPQGERRLYHDDISIVIISFEG KIWRSSI
>MtPP2C79 MGNKISNLCLCSAGTGDISGRLQNTFTLLSKKHDKAICNSISYVRPNPPRISNDTFSDDDDT TLMTFRSVAGATVSANSSSTPSISLDDSLQHSTVLDSSASFESFGSFTSTMMHPQYQNPHNP RTSSVCTSIEEGLSSSPFDRVFNSNSIEKCLEQMKVNKPNKISLKKVLGRVFSNAVSFGKGS FFKKNDNVNANANARVSCSTSLSDELRLHDNNYLDDDGDGCGSDNLLMVCENLHMAQ GKGGEDRMHIVICEDHGWVYVGIYDGFNGPDATDYLLHNMFYVVHDELKRFLCNQNSK NVKSEDFSHSDVLEALSEAMRKTENAFLKIIDEMIAHNPVLAMMGSCVLVMLMKGQDV YLMNVGDSRAVLATRIGNPLQLTM…
>MtPP2C52 MGNKIGKLTVCFTGNNNSNRKHDISILITDPLDEGLGHSFCYVRPDPTRLSSSKVHSEETTT FRTISGASVSANTSTPLSTAFMDLYSYGCFDRAAAFESSTSFASLPLQPIPKAFSGNFGGVG GGFLSSGPLERGFMSGPIERGFMSGPIDRGLFSGPIDKDSSGTGVDQFQRSFSHSGLGFSVR PRSRKEKWIRVLQRAISKTLSRGQGSIVTPIKGVPLKEPPEWILAGEKHNENLTVSSLNLSS EGSLEDDDSLGSQNLQWAQGKAGEDRVHVVVSEEHGWVFVGIYDGFNGPDAPDYLLSN LYSFVHKELKGLLWDDGVSSDNSNLKPRDSVDDDVVVKEDMLFDDCSQCVDQEKGESIS KKKKRGKNSKNKYKDAAK…
>MtPP2C16 MGNGTSRVVGCLVPFNGKNGVDLEFLEPLDEGLGHSFCYVRPTMFESPAISPSNSERFTVD SSTLDSETLSGSFRHDSMEHSSSSGLHKQGKNFPETTFKTISGASVSANVSTARTGGGNQS ALFAGDFLEPAASFEGTASFAAIPLQPVPRGSGPLNGFMSGPLERGFASGPLDRSGGFMSGP IEKGVMSGPLDDTDKSNFSAPLARGRRRPRLQHLMRSVSGPVKNTFSRTFSKHSIGGSWM QRLFFQPVTQLAWPSRDTKCRPDISRNCGIDVGPYEAEYKHTHNLQWAQGKAGEDRVHV VLSEEQGWLFIGIYDGFSGPDAPDFLMSHLYRFLDKELEGLLWDYEDNPVDSLKPEVPET VKAAVAPECSRSEMSDTHTN…
YMETAENNLDKNPELAIMGSCVLVMLMKDQDVYVMNLGDSRVILAQERSNDRHPNSSS
VKDDMRHRNRSRESLVRMELDRISEESPIHNHNNHVIKMNKNREISFCKLKMRALQLSTD
HSTSIEEEVSRIRAEHPDDSQAILNDRVKGHLKVTRAFGAGFLKRPSFNEALLEVFQVKYI GHAPYLSCTPSILHHRLSSSDRFLVLSSDGLYQYFSNEEVVAHVTWFMENVPEGDPAQYLI AELLFCAAKKNGMDFHELLDIPHGDRRKYHDDVSVMVVSLEGRIWRSSG
>MtPP2C56 MGAGVSRLCSCFEPVQHRNKKTENQDVTIFTDEPLDETLGHSFCYVRSSARFLSPTHSDRF LSPESTSLRFSPTHESVLRTRPDFRETAFKAISGASVSANSSVPKAVIQLEEESSATVGGGCG GDFVTGKGNIVNGFESTSSFSALPLQPVPRGGEVYEGSGYFLSGPIESAHSGPINAGAGGD SGGVGGGRDVPFSAPLGGMYGRKKGVSGFRKAFQRKVSSEKKRPWVVPVLNFVGRKEV PAKEKAVEVKNETNVQWALGKAGEDRVHVVVSEEQGWLFVGIYDGFNGPDAPEFLMGH MYRNVHNELQGLFWELDEPMESHNPVEVEKEGENSGSGLVNMVQQTEIGPAVGTESKRR RLWEFLAEDPEDGLDLSGSDRFA…
>MtPP2C77 MGEHLDIVSIGSCVLILLLHGNDLYTLNLGDRRAVLATCSEKVNAIRLTDSHTVDNEAERL PEKVYGICHKKNLNDALMEILRVCNLSSPPYISSQPSLNVHKISNSDQFVIVGSDGLFDFFS NEEAVKLVESCILNNPFGDPARLLWVVLMSKALAGYNMEVLMNVPDMRRRKYHDHVTV IVIMLGMNKRNGWAKISKNCS
>MtPP2C62 MLSPEGEIKISFGYKCNSDRGIPNEITDGYKTLPEVRRTSSFSCLSGAALSANATLANTNICN GKLGGEILPSWDSPNSFRRIPSSPSLPRFDRLSSSLPSSLSYLSCSPSTPSDILEYDSLKSASDR SSSDGFLIAKEVQVAGGAAGEDRVQAVCSEENGWLFCAIYDGFNGRDAADFLAGTLYDTI ISYLDRLILELEPVSITASDHADLGEFLRYKLSDSLNCQEDHSLSRTSRGSFSRRVLDSLESA LSQAENDFLYMVEQEMGERLDLVSIGSCVLILLLHGNDLYTLNLGDSRAVLATCSNGDNM NQSEKLNAIQLTDSHTVENEAERARLLAEHPDDHKVIIAGKVKGKLKVTRAFGVGYLKK KNLNDALMGILRV…
>MtPP2C86 MKPGKLYLANVGDSRAILVSHKGDGPFKRLHVKQMARDHNCENSDIREDLAILHPNDDSI CTYDFGKWRVKGLTRCIGNAYMKKAEFTTTRFSQAPPGDGFWKLLMNEQAANIVNNNP RELQQHFVRVK
>MtPP2C57 MYHPYPALYQANFDVDPLAWSIPLDKHHCGQFSMAAVQSNVNMEDHSEVKVGNGALFV GVYDGYKGHVQENDNNMSLDIPRKVVSEIETGFIEFARRHYVQLGQPKIGIVSSGCLICIIE RRTLYLANVGDSRAILGSKMGIGPFKRLCVKQMARDHSCNNQNIRDELAVLHDDNWICN YNDGAWRVRNTSSETSRCIGNAYMKKAPPFTTWTSYKVPWREDVLSTFTRPLLSAEPEIY SRVLKDTDRFIIFGSGGF
>MtPP2C59
MVVPPFLTCGRSGKGKDEEEEKKEKEKAEEEVHDNLVWCEDRKENDYHCSIATSQSNTV
MEDFYQVEFGKNSLFVGVYDGHKGLDAARFIRVCLFPELSRLVTENKVVSEDIMEQAVDF IEKGFKEYVTNNIDDDGRVGSVGSCCLFGIIWGRTLFVANVGDSRAILGSSKGFFKRPHVV QLTVDHHVSHAAAREEIRNHITNDPFVLCKNRGSLRVKSLIEITRSIGDAYLKWSDPHPSFE TFSRYEANVISEKPFTDRRDIDESDKFLIFASHGFWKLMTNSEAADIVYNNSQDGISKRLVR AALEKAINDIITYCNLQNLKAGNGLLGRRHYYDDVTVIVIFLNKRSDTPTTEPEFQSTTST NELKDFKASSSQSNSHLPMALGSMERFLSLQDITPDFLDAVKFLQKSLLEKSGDGDKNFK DLAFSVGEILKRIQTAHKYCDLADKNL…
>MtPP2C58 MGCWLGCGNHGKNRNCFDINKIWSRELIQYQSGQFSMASIQSNAVMEEHCQVEVGTDK ALFVGIYDGHGGRDDVSKHLAHNFFRKLWRYMKVKDQEMSLVNILKQVADDMERDIKR CARENTELDKIGSSCLVALIWGERLYILNIGDSRLLLGSELGNTEIIKAKQLSTDHNCKNELI RIKVQKQHPDSKILNKDSCKVLLRVIGDAHLKRECNSSAEPEIISRDIEKCDRCIIIASHGFW KLMSNEQTALIVERNRQQGIAKKLLREALKEAAKRKEIDYEQLMKKAEGPEGKHIYHEDI TVIVVFLNKKNWWRKDIQNMSYRGFRNTTVKSVFAYDY
>MtPP2C36 MHSWLENIVNLYRNMRNDNFALFDEDPLGRSINLQSHCYGEFSSAVVQANTTMEDQSQIE VASNNALFLGIYDGHGGTQASRFICEHLFKNLLRFANDNENDITEATLRNAVSATEEGFLD FAKMNYMHQPNLGYVGSCCLAGIIWKETLHVANLGDSRVVIGTMVNKKIRAEQLTRDHN CNDEAIREELRAMHPDDPNVVINDNGSWRVKGFITVSRAIGDAYLKRSEFTLRESFPKLEI VPEPFTRGVLSAEPEMHTRVLTDNDQFIIFASDGLWDFLSNKKAAEIVRKNPRNGIAKRLL STALAVAAKRRKVTYRKIQAAATGRNNVSRRSFHDDISVIVVFLDKTSFPRQPVLNLSYTG SSDRPVQSDFAQFGLTTSRL…
>MtPP2C35 MHSWLENIVNLYRNMRNDNFALFDEDPLGRSINLQSHCYGEFSSAVVQANTTMEDQSQIE VASNNAVFLGIYDGHGGTQASRFICEHLFKNLLRFANDNENDITEATLRNAVSATEEGFLDF AKMNYMHQPNLGYVGSCCLAGIIWKETLHVANLGDSRVVIGTMVNKKIRAEQLTRDHNC NDEAIREELRAMHPDDPNVVINDNGSWRVKGFITVSRAIGDAYLKRSEFTLRESFPKLEIVP EPFTRGVLSAEPEMHTRVLTDNDQFIIFASDGLWDFLSNKKAAEIVQKNPRNGIAKRLLST ALAVAAKRRKVTYRKIQAAATGRNNVSRRSFHDDISVIVVFLDKTSFPRQPVLNLSYTGSS DRPVQSDFAQFGLTTSRL…
>MtPP2C34 MIQTWTFYTLTPLLTTHTFMIGKELEPIFAIIACSRAGLTSFYMFRIYLLVFEGYLNVHFQNF NGKKNSSFYSISLWGKEEKIKNKIHLLALLTTNNNERFANDNENDITEATLRNAVSATEEGF LDFAKMNYMHQPNLGYVGSCCLAGIIWKETLHVANLGDSRVVIGTMVNKKIRAEQLTRD HNCNDEAIREELRAMHPDDPNVVINDNGSWRVKGFITVSRAIGDAYLKRSEFTLRESFPKL EIVPEPFTRGVLSAEPEMHTRVLTDNDKFIIFASDGLWDFLSNKKAAEIVQKNPRNGIAKRL LSTALAVAAKRRKVTYRKIQAAATGRNNVSRRSFHDDISVIVVFLDKTSFPRQPVLNLSYT GSSDMPVQSDFAQFG…
SSRAQSNR
MHPWLENSCAVIGTMVNRKIHAEQLTRDHKINDQAISELKSKHPDDPNIVSRTIGDAYLKR
PEFMLHESFPKFKKVPKPCTSGVPSAEPEMFTRVLTENDKFLIFASVGLWEFLSNEQAAEIV QKNPRNGVAKRLLNSALAEAANRRNVTYMDIQAAALGHDNMSRRSFHDDISVIVLFLAK KLFLRRRVHNLSYICSFDTPLPSDFARSGLIASRLKDCIKKRFKLGSLHASSSQIQGPRTPLA QNTQTPVVEGSQTQRRLGQSSQAQSR
>MtPP2C83 MHPWLENIVNLCRNRKNDNLALFDEWPSLASSINLKNHCYGEFSSAFVQANEDMEDRSQ VEVASRNALFLGVYDGHGGFEASQFISEHLFDDLLRLTNENENKITEATLRDAVSATEASFL DSVKRNYMINRNLGKVGSCCLAGIIWKGTLHVANLGDSRAVIGTMVNKRIRAEQLTRDH NCSDPAIREELKSMHPGDPTIVKEKNGVWRVKGIISVSRSIGDTYLKRLEFTLCESFPKFKK VPEPFTRGVVSAEPEMRTRVLTYSDKFLIFASDGLWDFLSNEQAVEIVQNNPRNGIAKRLVS TVLAKAAANGNVTCNSMMHANLGRGDGNRRSFHDDISVIVVFFDKTSFLRMPVHNLSY KSSSDRPTPSAFARSGLTTHW…
>MtPP2C85 MHPWLENIVNLCRKRKNDNINMALFDQDPHASSIDLKRHCYGQFSSAFVQANEAMEDHS QVEVASRKALFLGVYDGHAGFEASVFITQHLFDHLLRAVRANENKITEPTLRDAVSATEA GFLEYVEKNYRQKNNLGKVGSCCLAGIIWKKTLHVANLGDSRAVIGTMVNNKIQAEQLT RDHNCKDEAIRKELMSEHPDDTTIVMYEREVWRVKGIITVSRSIGDTYLKRPEFSLDESFP KFEEVPEPFIRGVLSAEPEMRSRDLTENDKFLIFASDGLWDFLSNEQAVEIVQNNSRNICGI AKRLVSTVLAQAAANRNSTYNTMKNANLGRGDGNRRYFHDDISVIVVFLDKKSILRMPL HNLSYKSSSARPTTSAFAESGLT…
>MtPP2C18 MLRLCLSPLDFCFRRRGASDFLLWHTDLKPHASGDFSIAVAQANYSLEDQSQVFTSPSATY VGVYDGHGGPEASRFVNNRLFPYLHKFASEQGGLSADVIKKAFSKTEEDFLHLVKLSLPIS PQIASVGSCCLLGAISDNVLYVANLGDSRVVLGRKYLENKNCHVEAVRLSTDHNVADEEV RREVEALHPDDSHIVVYSRGVWRIKGIIQVSRSIGDVYLKRPDFYRDPIFRQFGNPIPLKRP VMTAEPSIIIRELESDDLFLIFASDGLWEQLSDEAAVDIVFKYPRAGIAKRLVRAALQEAAK KREMRYADIKKIDKGIRRHFHDDITVIVIYLDQHGSSSSGEFKQTAVGYTTAPVDIFSLNAD ESEKSMLGSVG
>MtPP2C94 MFSWLARIVSACLRPVRRYARMNKDNENDSDESSTSEDALVWCKDLEKHSCGEFSFAIVQ ANEVIEDHSQVETGSDAVFVGVYDGHGGPEASKFVNDHLFHHLIRIGKENGSISEDIIRNA VSATEDGFMTLVRRSFGIKPLIAAMGSCCLVGVIWKGTLHIANLGDSRAVIGSTGRSNKIVA EQLTKEHNACKEEIRRELKSLHPEDSQIVVMKHGTWRIKGIIQVSKSIGDAYLKRPEFSFDP SFPRFHLPDPISRPVLSAEPSMCSRVLQPNDKFVIFASDGLWEHMTNQEAAEIVHNNPRTGS ARRLLQAALTEAARKREMRYKDLQKVEKGIRRFFHDDITVVVIFIDHEMQKKNVNVPELS IKGFIDTVGPSKFRSF…
>MtPP2C27 MLQSLMNLLSPCWKPFGHGGDDSSSAVVGREGKDGLLWFRDIGKYGSGEFSMAVVQAN QILEDQCQIESGPLGTFVGVYDGHGGPDAARYVCDHLFRNFQAASSESRGVVTEETIRSAF
RLTEEGFTAMVTELWNTRPQVATTGTCCLVGAIFQQTLFIANLGDSRVVLGKKVGNTGGV
AAIQLSTEHNANLEAIRHELKELHPHDPQIVVLKHGVWRVKGIIQVSKSIGDVYMKHAQF
NREPINAKFRLPEPMHMPILSANPSILCHPLQPNDSFLIFASDGLWEHLNNDQAVEIVHRNP RAGSAKRLIKAALQEAARKREMRYSDLRSIDKKVRRHFHDDITVIVLFLNHDLITRGTVQ NPPLSIRSALNH
>MtPP2C87 MTISCWKPTVEGGDGDVKGKVDGLLWYKDLGNHLYGEFSMAVIQANSSLEDRSQLESGP MSSDYLGPQGTFIGVYDGHGGTAASQFVNDNLFSNFKSFTAEDQGISEKVIKRAFSATDDD FLSLVKKQWQNKPQIASAGTCCLAGIICNGMLYIANAGDSRAVLGRVRRGTRETLAVQLS TEHNVNIETERDDVRSKHPYDSQIVVMKHSVWRVKGIIQVSRSIGDAYLKKAEFNREPLPQ KFRLPETFFKPILSSEPSISVHKIQPEDQFLIFASDGLWEHLSNQVAVNIVSNNPRNGIARRLV KAALKEAAKKREIRLSDLQKIEQGVRRHFHDDITVIVVYLNSKLIDNSSLWSSPLSIRDGRH VNS
>MtPP2C11 MVRSCWKPAVDGDDGDGSGSGSGERVDGLLWYKDLGNHIYGEFSMAVIQANSSLEDRSE FESGPLSSNHLGPQGTFIGVYDGHGGAEASQFVSDNLFCNLKRLAAENQGLSENVIKRAF SATEESFLSLVNKQWLRQPHIASAGTCCLVGIICNGLVYIANSGDSRVVLGRLERATRETSA IQLSAEHNVNLERVRDELRLRHPYDSQIVVMRHNVWRVKGLIQVSRSIGDAYLKKAEFNR EPLPSKFRLAETFFKPILSCEPSISTHKLHPDDQFLIFASDGLWEQLSNQEAVNIVSNNPPNGI ARRLVKAALREAARKREMRLADLQKIEQGTRRHFHDDITVIVVFLNHKLIDNSSLWGSSL SIKGGGSANH
>MtPP2C22 MVSATIRRIVSPCWRPSIEGENSGDASGRSDGLLWYKDFGRHSDGDFSMAVVQANNLLED QCQVESGPMSSIEGSPRGTFVGVYDGHGGPETARFVNGRLFKHIKKFTSENQGMSADVIT KAFLATEEEFLALVKKQWQHKPQIASVGSCCLVGVIYSGELYIANAGDSRAVLGRLDEATK EIKAVQLSYEHNASLESVREELRSLHPNDPQIVVMKHTVWRVKGLIQISRSIGDAYLKKKE FNQAPLLTKFRLPEPFETPILKAEPTIQVQKLQPCDQFLIFASDGLWEHLSNQEAVDIVQSCP RNGVAKKLIKAALCEAAKKREMRYSDLKKIDRGVRRHFHDDITVIVVYLDSHNPRAPAVS IKGGGDFGIGIVNG
>MtPP2C91 MLSTLMDFLTACWRRRSSDRKSSDVCGKKEGLLWYKDAGQHLFGDYSMAVVQANNLLE DQSQIESGPLSFLDTGPYGTFVGVYDGHGGPETSRFICDHLFQHLKRFATEHKSMSVEVIR KAYQATEEGFLGVVTKHWPMNPQIAAVGSCCLVGVICGGSLYIANLGDSRAVLGRAVRAT GEVLAIQLSPEHNVAIESVRQEMHSLHPDDPKIVVLKHNVWRVKGLIQISRSIGDVYLKKA EFNREPLYAKFRLRETFKTPILSSDPSISVHELQEHDQFLIFASDGLWEHLSNQDAVDIVQNH PHSGSARKLIKVALLEAAKKREMRYSDLKKIDRGVRRHFHDDITVVVIFLDSNLVSRASTV TGPPVSLRGAGVPLPSRSL…
>MtPP2C82 MNYLTACFRSRLDRYTHSGSDSGGKQDGLLWYKDSGKHLNGEFSMAVVQANNLLEDQS YIESGSLSSGDSGPYGTFVGVYDGHGGPETSRFINEHLVHHLKRFAAEQQSMSVDVIRKAI QATEDGFMSLVTKQWSMKPQIASVGSCCLVGVICNGTLYIANLGDSRAVLGRAVKATGEV LAVQLSTEHNAAIESIRHELRSSHPNDSNIVVLKNNVWRVKGLIQISRSIGDVYLKKTEFNR EPLYAKFRLREPFKMPILSSEPSISTYQLQPHDQFIIFASDGLWEHLSNQEAVDIVQNNPRSGI ARRLVKSALQEAAKKREMRYSDLKNIDRGVRRHFHDDITVIVVFIDSNLVSRASNVKFSSI
SVRGGGVNLRPNTLAPCTTPT
MLSELVNFLKACFRPGSDGYARTTSDAGGKQDGLLWYKDSGQHICGDFSMAVVQANNLL
EDQSQIESGSLSLNESGPHGTFVGVYDGHGGPETSRFINNHLFQHLKRFTSEQQSMSVDVI RKAFQATEEGFMSLVSQLWSISPQIAAVGSCCLVGVICNGTLYIANLGDSRAVLGRLVKATG EVLAMQLSTEHNASIESIRQELHSMHPDDSNIVVLKHNVWRVKGIIQISRCIGDVYLKKAE FNREPLYAKFRVPQPFKRPILSSEPSILVHQLQPQDQFIIFASDGLWEHFSNQEAVDIVQNNP RAGIARRMVKTALKAAAKKREMRYSDLNKIDRGVRRHFHDDITVIVVFLDSNLMSRAST VKFPGISVRGGGVSIPHNTLAPFTTTTDNGGT
>MtPP2C33 MAISILRAVMVSNSHCQSQPLIHYISSIDENAKRRKRVVFSSSHSSELNPVIRSSEVSFSFGTC LIPHPKKVEKGGEDAFFVSNYNGGVIAVADGVSGWAEEDVDPSLFPRELMANAYNFVQD EEVNNDPQILIRKAHAATFSTGSATVIVAMLEKNGNLKIANVGDCGLRVIRNGQVIFSTSPQ EHYFDCPYQLSSERVGQTYLDAMVSNVELMEGDTIVMGSDGLFDNVFDHEIALTVANKE VSEAAKALANLANSHSMDSNFDSPYSLEARAKGFEAPWWKKVLGMKLTGGKLDDITVV VGQVVNS
>MtPP2C23
MSNLFSRSFHCLWFPCSNLPPPKPPSQTLLPFSPSTPLPRRFFTFTTTHHPHILPSSTSSSTPSP QEHEELDVISSTERSDGSFVFTFGNASEIREKIAELNKQKLVPEGVVEEEGVSVLVSDDGVE ILSNEDDSNLGGEIESSSTMVVDVADQNPLLLESENESSVVLDSEPESETPVINDLQVIDKH FKLDSVEDGDGQHGVCSEDVDASVVEHNVVSEGEDSQVDSHKEEVVVSTVSPAESDVFS DLSSGASLEVEEKKEVDNGNSVDRAANGVAGGVDAADLTELVEVSTSLESGSVDADRSE LEQVSTSLESKQDGYATDNLSGSFDVDISELVPESTSSESEQVDCSARENLTGIIDAKTSESV PVSISSESEQGGYGATDNVTGSV…
>MtPP2C7 MNLNYYCVCKMPSSYFSRLGSILGKKIGIQDSAEILIGQGKLWFGSGSKFFHSVNKSSSFFV EATLFARPGVALDSSPEFVGKRRTLTVVDTLSRTFSVPSVSGPSIQVCSYHIDRALSGADKF QIKTMAARLPGMVVCEGSLDNTTLKRGWSLLSTKRSNSVYLNSGLRNGGKVRMCLSNR QQPDNGAIFGYFVCNAAKSWLSSWHYTQSGYGDLHSFSTSSNSAGPAHDVPVDTAAREE KQKNSADSSELKTPSGKTLKLVSGSCYLPHPDKEETGGEDAHFICSEEQAVGVADGVGGW
ADVGVNSGYYSRELMSNSVDAIREEPKGSVDPARVLEKAYSSTKAKGSSTACIIALTDQGL
HAINLGDSGFMVIRDGCTIFQSPVQQHDFNFTYQLECSSHSDLPSSGQVFTVAVAPGDVIVA
GTDGLFDNLYNNEITAVVVHGVRAGFSPQVTAQKIAALARQRALDKDRQTPFSTAAQDA GFRYYGGKLDDTTVVVSYITGSGDT
>MtPP2C68 MLCVTNLSKLNASIFGCIGKTIVTRKQQSVPVTRFNKPVLSLSSLCSRSFLSNSSNFYSSNN VGARKLMASSPSNAILGDVYVDDLISSYSSVQDFTKHAGVYFKERTHKGFVRGSLSLRRP QQVLYGPLNFGRSTFDASWRIQNSGLLHGPWTKNFSASYSACCLAGAAHDLSFDTSPPDE KLENSSTLANITTLDRKPLKMLSGSCYLPHPDKVATGGEDAHFICEDEQAIGVADGVGGW ADVGVNAGLYAQELVANSARAIREEPKGSFNPVRVLEKAHSKTKAMGSSTVCIIALIDEAL NAINLGDSGFIVIRDGSVIFKSPVQQRGFNFPYQLARSGTEGDLPSSGEVFTVPVAPGDIIVA GTDGLFDNMYNNDIVGV…
GYRFDGGKLDDLTVVVSYISNSVNE
Supplementary Data 2. The CDS sequence of 94 MtPP2C genes.
>MtPP2C38
ATGGATAGGCTATGCTGTTTTAAATCTTCATACTCTCAGCTTGTAGCATCGCGTCCTTCAT CCAGCACTGGTAAGGGGAAGAATTATGAAGGTTCAATAAAGTATGGTTTTAGCCTGGTA AAAGGGAGAGCTAATCATCCAATGGAGGATTATCATGTTGCCAAGTTTGTGCAGTTACA AGATAAAGAATTGGGTTTGTTTGCTATCTATGATGGTCACCTAGGAGACCGTGTCCCCG CCTACTTACAGAAACATTTGTTTAGCAACATTTTAAGGGAGGAGGGATTTTGGGATGAC CCTACTCTTTCTATCTCAAAAGCATATGAGAGCACAGATCAGGCTATTCTATCACATAGT TCTGATTTAGGGCATGGTGGATCAACAGCTGTAACT…
>MtPP2C70 ATGGATAAATTTTGTTGTTTAAAGTCTTCTTTTTCTAAGCTTGTATCCACGCGTTCATCAT GCAGCACTGGAAAAGGGAAAAATCATGAAGGATCGATAAAGTATGGTTTCACCCTAGT GAAAGGGCGAGCCAATCATCCGATGGAGGATTACCACGTCGCCAATTTTGTGCAAGTA CAAGGAAAAGAATTGGGTTTGTTTGCTATTTACGATGGCCATTTGGGGGATCAAGTGCC TTCATACTTACAGAAAAATCTATTTTCCAACATTCTAAAGGAGGGTGCATTTTGGGATG ACCCTGCTGCATCTATCTCAAAAGCATATCTGAACACAGATCAGGCAATTCTTTCACAT AGTTCTGATTTGGGGCGTGGTGGATCAAC…
>MtPP2C54 ATGGATAGTCTTTGTTGCTTCAGCTCCAGTCAGGGGCGTTCTTCATGCAACTCTGGCAA AGGCAAGAGCAGTCAGTCGCCGGTCAAATATGGCTTCAGCCTTGTTAAAGGGAAAGC CAACCATCCAATGGAGGACTATCACGTAGCAAAAATTGTCCATTTCAAAGGACAAGAG
CTAGGACTTTTTGCTATATACGATGGACACCTGGGAGACAGTGTACCGTCATATTTGCA
AAAGCATCTCTTTTCTAATATCTTGAAGGAAGACGACTTCTGGAACGATCCATTCATGT
CCATTTCTAAAGCTTATGAGTCGACAGATCAGGCAATTCTTACTCACAGTCCTGATTTG GGGCGAGGAGGATCAACTGCCGTGACTGCAATTCTCATAAATAATCAGAAACTATGGG TCGCCAATGTTGGAGATTCCCGAGCAGTTCTATCAAGGGGAGGGGTAGCGGTACAAAT GTCTACCGATCATGAACCTAATACGGAACGTGGCAGCATTGAGAACAGAGGCGGCTTT GTCTCAAACATGCCAGGAGATGTTGCTAGAGTGAACGGGCAGCTTGCAGTTTCTCGAG CATTTGGAGACAAAAACCTCAAAACACACCTGAGATCCGATCCTGACATTCAGTATGC TGATGTTAACCAAGATACTGAGTTTTTGATACTTGCTAGCGATG…
>MtPP2C24 ATGGATAGTCTCTGTTGCTTCAACTCTTCCCGAAAGGGAGTTGGAGGACGTTCTTTATG CGGCTCTGGCAAAGGAAAGAGCCTTCAATGCCCTCTTAAGTATGGCTTTTGCTTAGTTG AAGGGACACAAGACCACACAATGGAGGACTTTCACGTTGCGAAAATCGTCCAGTTCA ACGGGCGAGAGTTGGGACTTTTTGCTATATTTGATGGACACTCGGGTGACACTGTGCCT GCCTATTTACAAAAACATCTCTTTTCTAATATCTTGAAGGAAGAGGATTTCTGGACTGAT CCAAACAGTTCGATCATCGAAGCTTATGAGGCAACTGATCAGGCTATTCTTTCTCACAG TCCTGATTTGGGGCGAGGAGGATCAACTGC…
>MtPP2C55 ATGGCTCATTCTAACTTGCATAAGAGAAAGTCTACTTTGACTGCTGATGGGAATCATGC TGCTTTTAAGACATCAAGAAAGGGAAGCTATGTGGAGACTCTTGACAGAAAGGCAGA AGATATCTTTACTAGAGAAGAAAAATATAGCGAGGATGGAAATTACAATGAAACCGGT GATGACAACAATGAAGAAAAATCTGAAGGAGATGATGATGTGATTGAAGATCAACAAG AGGAAGGAGAGTACTTACTAGGAGATGACGGTCCTACTGCAGTTGCAGAAGATGGAAT TCACAAAGGTCTGTTCACGAAAGACGCAGATGAAGATAATAAAACTTCGACTCGACAT TTCAGCCATGGATGTCATTTAGTTGAAGGAAAGAT…
CATCACTGCAGAACCAGACGTGATGATCAAGAAAATTGACGAGGACACTGAATTCATC
ATTTTTGCAAGTGATGGTCTATGGAAGGTGATGACGAATCAAGAGGCTTGTGACTGTAT
CAAGGATGTTGATGATGCTCAAAAAGCAGCTACAAAGTTAGTCAAAGAAGCCAAATCT CTTGGAAGCTGTGACGATATTTCATGCATAGTTGTTATGTTCTAG
>MtPP2C29 ATGTCTTTTCAAGCTGGCAAAGATAATCTACGTACCATAAATAATTATTGTCCACCATCA TCTTCATCATTCATCATTCATCACTCTCAAGTCAAGTCAACTACCTTTCTTAATTTCCTCC TCAAACCAAACCAAACCACTCATTCACTCATGGCTGCTAGAGATATTCTTCATAAGATG AAGGAAAAAGTTGGATTTGGTTTATCAGACCCTGATTCAGGGAAAGGAAAGAGCAAG ATGTCGAAACACATAACTCACGGATTTCACTTGGTAAAGGGAAGATCATATCATGAAAT GGAGGATTATCTTGTTGCTAGATTTAAGCAAATTGATAACCATGAATTAGGCTTGTTTGC AATATTTGATGGCCATGCTGGTCACAA…
>MtPP2C93 ATGACCGGCAAAGAAATCCTCCACAAGATGAAGGAGAAAGTTTTGGGACCATCTGATC CAGACTCTGGGAAAGGAAAGAGCAAGATGTCAAAGCATGTAACTCATGGCTTTCACTT GGTAAAGGGTAAATCAGTTCATGCCATGGAAGACTATGTGGTTGCTGAATTCAAGCATG TTGATGACAACGAGTTGGGTTTATTTGCAATATTTGATGGTCACGCAGGTCATACTGTA GCGGATTACTTGCGTTCTAATCTGTTTGATAATATCTTAAAAGAGCCTGATTTCTGGACT GAACCTGTGGATAGTGTGAAGAGAGCATATAAAGAAACTGATTCTACTATTTTAGAGAA ATCAGGTGAATTGGGTAAAGGAGGTTCAAC…
>MtPP2C13 ATGAGAATCAGACATCTTCATCTCAAGCTCAAGGCATTTAGGTTGAGAAGGTTTCTGCT AAGATTTCTAGGAAGGAAGAGAAGGCTCATGCCAGCAAAGAAGCCTTCATGGATGAC ACCAGTAACACATGGTTATCAAGTGGTGGAGCATCATATGATCAAAGATGGTTCTGATT ACTCAGATTTTGATTCAGTTGTGGTACAGAGAGAGCAAATGGATCAAACAGAATTGTG
GTATTTTGGAATCTTTGATCCACTAGTTGGAGACAAGGTTACCAAGTACATGCAATCCT
ATTTCTTTGCTAAGAAGCTTCAAGAGGCTCAAATATGGAGAAAAAGCAAAGAAATGAT
GAAGAGAGCTTATCTAGGTGTAAGGGCAAAGATGAGAGAAGAACATAGATATGAAGA GACATGTAGAATGGGTTCAGCATCTGTTATGGTAATCAATGGAGAAAAACTTGTAATAG CTAATATAGGCAATTACAGAGTTGTTGTGTGTAAAGATGGAATGGCTCACCAGAAAACT GACACATACCAACAATCAGCCAAAAGACATTGGTCTCGCAGAATATTTTCAGCATATGA ATCAGGAAATGCAGTAGCTAACAGGCAATCTAGCAGCTCAGAACTTGTCATCAGAAGT GAAAGTATTGATTCTGATACTGAATTTTTGATACTAGCAAGCAATGGCATATGGGAGGT GATGAAGAATCAAGAAGCTGTGAATCTAATAAGTCACATAGA…
>MtPP2C9 ATGGGAATAAGAGATTTTCACTTCAAAGTCAAGGCACTTAGGGTGAAACTCTCATGTTT AGGAAATAGAAAGGTAAGAAGAAATAATGGAGTTGGAAGCAAGCAATCATGGATGAT GCCAATATCACATGGTCATCATGTAGTGGAGCATGATTGGATTAATGGTGATTCTGATGA CTGTGAGTTTGATTCAGTTGTGATACAAAGAGAGCAAATTGGTGAGACAGAATTGTGG TATTGTGGAATCTTTGATACTTTGGTTGGAGATTGTGTTACCAAATATTTGCAAGCCAAT TATTTTGACAAGAATCTCAAAGAGTCTCATTTGAGGAGAAAAGCCAAAGAAACACTCA AGAGAGCATACCTAGGTGCAAAAACAAAGATC…
>MtPP2C39 ATGGTATGCGGAATTTTGATTCGAGCTGGAATTTTCACCAAGAGATTGTTGCCATTCAAT TACGTTCGGAGGAAGTGTTTGCAAAGAGTTGTTGTTTTTCATTCACAATTTGTTGCGAA TCGCGTGTTTAGGAATAAGTACATAGGGATGATGGTTGATACAGGTTCTATGTCAACAA GGGCTGGACCCTCTGTGGAGGATACTGTGTCCCACAAAGAGGATGATTCTGCTCGTTC TGGTTTTGTTACTGGTGGATGCAAGAGTGAAGATGAAAGACTTAGCTGTGGGTATTCA AGCTTTAGGGGGAAGAGAGTGACCATGGAGGATTTCTATGATATTAAGACATCAACCAT TGATGGCCGATCAGTGTGCTTATTTGGAAT…
AGGCAGCTGCTCGTAAGTTAACGGAAGCCGCTTTTAATCGTGGTAGTGCAGATAACATT
ACTTGTATTGTGGTACGATTCAATCATGAAAAAAGACACGCAGCTAATCCTGATAAAGC
TAGTACAGCTAGCAGTCAGCATGAGCAGAGACAATGA
>MtPP2C21 ATGAGTTCCAATTGGACCAAACTTAGAGTTCATATTGAAGTCGTTTGTCTTTTGAGTAC TTTTCTCGTCCATAGTGGATATGATGTTATAATGATCTCAGACACCGACTCCGTCAAACA TGCCACCACGGCCGTTGGAGAAAAAACCTCCGCCGCATATTCCGATAAAGATCAACCC TCACCGCCGTCAGCTCCAATTATTGTGATGCCTTCTAGAGATCACGATTCTCTCTTCAGT GGTGGCGGCATCAGCTTACTATCTGGAAGTCGAAATGGAAGGATCAGCTATGGATATTC CAGTTTCAAGGGTAAAAGATCTTCAATGGAGGATTTCTTTGAGACCAAAGTATCAGAG GTTGATGGTCAGATGGTTGGCTTTTTTGG…
>MtPP2C42 ATGGGATATCTCAATTCAGTTTTGTCCTCAACAAGTCAGGTCCGTGCTATAGATGATGG ACCGGTCAGCGGTGGCGGTCTCAGTCACAATGGAAAGTTTAGCTATGGGTATGCTAGC TCGCCTGGCAAGAGATCTTCAATGGAAGATTTTTATGAGACCAGAATTGACGGTGTCG ATGGTGAAATCGTTGGCCTTTTTGGAGTCTTTGATGGTCATGGCGGTGTTCGTGCTGCT GAGTATGTTAAGCAAAACTTGTTTAGCAATTTGATCAGTCACCCAAAATTCATATCTGA CACCAAATCAGCAATAACTGATGCATACAATCATACCGACAATGAATATCTGAAATCAG AAAACAACCATCACAAAGATGCAGGATCTAC…
>MtPP2C3 ATGATAACTTGGAACCTTTTTCAAGCAAGAATAACCTCTACACACGCAATATTGTTATCG TTTCTTCTTCATTTTTTGGCTAAAGAAGCTGTTGTATCTGAGAATCTTGTTGAATATTCA ACTTGTGATATGGGCTATCTCAATTCTGTTTTATCACCTTCAAGTCAGGTTCATGCTGCT GATGATACACCTGTTAGTGGTGGAGGGCTCAGCCAGAATGGAAAATTCAGCTATGGAT
ATGCTAGCTCCCCTGGCAAGAGATCTTCAATGGAAGATTTTTATGAGACAAGAATTGAC
GGCATTAATGGCGAAGTTGTTGGCCTTTTTGGAGTTTTTGATGGTCATGGTGGTGCTCG
CGCTGCTGAGTATGTCAAGCAAAACCTATTTAGTAATTTGATCAGCCATCCAAAATTCAT TTCTGACACCAAATCTGCAATAGCTGATGCGTATACGCATACCGACTCTGAATTTCTGA AATCAGAGAATAATCAAAACAGAGATGCTGGATCAACTGCTTCCACTGCCATTCTTGTT GGTGACCGTTTGCTTGTTGCAAATGTTGGGGACTCCAGAGCTGTTATATGCAGGGGTG GAAATGCCATTGCTGTGTCCCGAGACCACAAACCAGACCAAACCGACGAGAGGCAAA GGATAGAAGATGCGGGAGGCTTTGTTATGTGGGCTGGAACTTGGAGAGTCGGTGGTGT TCTTGCTGTTTCTCGTGCATTTGGTGATAGACTCCTTAAGCA…
>MtPP2C1 ATGATAACTTGGAACCTTTTTCAAGCAAGAATAACCTCTACACACGCAATATTGTTATCG TTTCTTCTTCATTTTTTGGCTAAAGAAGCTGTTGTATCTGAGAATCTTGTTGAATATTCA ACTTGTGATATGGGCTATCTCAATTCTGTTTTATCACCTTCAAGTCAGGTTCATGCTGCT GATGATACACCTGTTAGTGGTGGAGGGCTCAGCCAGAATGGAAAATTCAGCTATGGAT ATGCTAGCTCCCCTGGCAAGAGATCTTCAATGGAAGATTTTTATGAGACAAGAATTGAC GGCATTAATGGCGAAGTTGTTGGCCTTTTTGGAGTTTTTGATGGTCATGGTGGTGCTCG CGCTGCTGAGTATGTCAAGCAAAACCTA…
>MtPP2C72 ATGTCTTGCTCCGTCGCGGTTTCGAATTCGCCGGTGTTTTCACCTTCTTCATCTCTCTTC TGCAACAAATCTGAAACGTTAACGTTATCTCTTTCTCATCTCAAACCATCTTCAACAAC AACAACAACGTCTTCATCGTCTTCTTCTTCGCCTTCTCCTTGTTCTTCACCTTCTTCACC TTTTTGTCTTCGGTTACCGAAACTACCCTTGGTTTTTACGTCTAACAAGGATTCTGGGTC GCAGAATGATGCTGTTTTGAAGAGGAAACGACCTACCAGGCTTAATATACCTGTTTCTG AACATGCTTTTTGTGTTCCGGCGACGCCTTCTGCGGTGGCGAGGGATGTTGTTGAGGC GGAGGGAGATGGGTATTCTGTTTATTG…
GTTACCTCAATACCGATTCTGAGTTCATGAAAAAAGATCTACATGGTGGTTCTTGTTGT
GTGACAGCATTCATTAGGAATGGTAACTTAGTTGTGTCTAATGCTGGTGATTGCCGTGC
TGTTATTAGTAGAGGAGGGGTTGCTGAGGCACTAACATCTGATCACCGTCCTTCAAGG GAAGACGAAAAGGACAGAATTGAGACCCTGGGTGGTTATGTTGATTTATGTCGCGGTG TTTGGAGGATTCAAGGATCTCTTGCTGTATCAAGAGGAATTGGAGACCGACACTTGAA ACAATGGGTGACAGCGGAGCCCGAGACTAAAGTTATTAGAATTGAACCTGAACATGAC TTGTTAATATTAGCTTCAGATGGATTATGGGATAAGGTTAGTAATCAGGAAGCAGTAGAC ATTGCTCGTCAATTTTGCGTAGGAAATAACAACCAACAACCATTGATGGCCTGTAAAAA GCTTGCAAAGTTGTCTGTTTCAAGAGGCTCTTTGGATGATAC…
>MtPP2C46 ATGTCTTGCTCCGTTGCTGTTTCAAATTCTACTATGTTCTCTCTCTCCTCTTCTTGCCATT TCTCTCTCTCCAAGAGAAAGAGGCCAGATAAGCTTGATATACCTGTTGCTAATCTCACC ATTGAGCTCCAGCCGGCTGCACCGTCTCCGACGACGGCGAAGGATGTTGTTGAGGTGG AGGGAGATGGATTTTCTGTGTATTGTAAGAAAGGAGGTAGAAAACATATGGAGGATCG TTATTCTGCTTCTGTTGATCTTCATGGTGAATCAAAACAGGCTTTTTTTGGCATATTTGAT GGACATGGAGGTACAAAAGCTTCGGAATTCGCGGCACAGAACTTGGAAAAGAATGTG TTAGAAGAAGTAATCAGAAGAGATGAGAG…
>MtPP2C47 ATGTCTTGTTCCGTTGCAATTCCAAATTCTCCTATATTCTCTCTTTCCTCTTCCCATTACT TCACCAAAAATTGCTATATCATTTCTTCTTCCACGGATTCTCTCCCAACCTCTTCTTCTTC TTCACACTCCTCGCCGGTTTTGAAGAAAAAGAGACCTGCTAAACTTGATATACCTGTTG CTTCTCTCATTGTTGAGCTTCCACCAGCAGTACCATCTCGGTCGGCAGCGAAGGATGTT GTTGAGGTAGAAGGAGATGGGTTTTCTGTGTATTGTAAGAGAGGAAGCAGGAAGCATA TGGAGGATCGTTACTCTGCTTCTCTTGATCTTCATGGACAATCTAAACAGGCATTTTTTG GCATATTTGATGGACATGGAGGTAC…
GCTGTAGATCTTGCTGGTCCTTTATGTGTAGAGAGCAATAGACAAGGATCCTTCCAAGC
TTTCTCACCGATACAGACACAAACATCTGACACGACACCGACGCAGACACCTGTTATA
ACTTAG
>MtPP2C12 ATGATTAGAAAGCACTTATTCATCGCGTTAGGGTTTCTTCTCCTCTCCACAACAATCCCC TTCTCTCACGCTGAATCATCCACATGCTTAACCGTTTACAAACACGGTGGCGCTCCGGC GGTGTTCCAATCCCCAAAATGCCCTCGCTGGAACCTCTTCGATCACAATTCTCGTCCTC AATACACCACACGTTGCCACTCTGCAATGCTCCAAGGTCGAAGAAAATCTCAAGAGGA TCGCACTCTCTGCGTCCTCGATCTTCGCATTCCATTTCCCGGTGCAATGGGAATTAAAG AGGTCGTGGTTGGGATTGTGGCGGTTTTTGACGGTCATAATGGTGCAGAAGCTAGTGA GATGGCGTCGAATTTATTGATGGAGTATTT…
GAAAGAAAGACTTGAGCAAGTGAAACAGGTTCGGATACTACGTCCATCAAAGTGGTG
GCGTTGGTTGAAAACAACGGAAGAAGGGCAAGAGGAAATGCGCAACCTTATCTGGCA
ACTGTTATTGGCACTCAAGTCTTGTCACGACCGCAATATCACACACAGGGACATTAAAC CTGAGAATATGGTGATATGCTTTGAAGATCCGGAGTCAGGGAGATGCTTGAAAGATGCT CCAACAAAATTGAATAATTTTTCCACCAAAATGCGTATTATTGACTTTGGAAGTGGAAT TGACGAGTTCACAATAAAGCATTTATATGCTTCTACTGGGCCTTCTAGAGCTGAACAAA CTTACGAGTACACTCCTCCTGAAGCTTTGCTAAATGCTACATGGTATCAAGGGCCAACA AGCTCAACTTTGAAGTATGACATGTGGAGTGTTGGTGTTGTGATGTTAGAGATGGTCTT AGGGACACCAAATATTTTCCAGATAAATGCTTTAACACG…
>MtPP2C8 ATGCAAAAAACGACCATGAAGAACATGAAACGACACTCATCGGAATCTTCTCTCCGAC GAGTGGATTCTCCTGTTGGAGCCGTTACGAAGCTAGAGAATGTTCACCGGAGAAGGTT GAAAATTCGGAGAATGAAGTATAGTTGTCAAGCAAAGATCCACGTCGGAAATGGCTCC GATGACGGTGATCTGAAAACGGAGAATGCGCGACGAGAGATTCATGAATCTGTTGAGA TATCGTTGTCGTTAGCAACTTCATCATCATCTGAGGAAGATGATCAGCTGTCCAAGCAA AACGGAGAGGTGAAGCATTATCAACAACAACAGCGACCTCTATCGTATGGTTCGGTGT CAACCATAGGCTGTAGGAAGGAAATGGAGGATGCG…
>MtPP2C67 ATGGATGATCCTAATAATATTGTTGCCGACAATATTAATAAATCTAAAGAAATTGAGCGG CGTTACGATGATTATAGAAGGAAGAGAAAGCGTCCATGCAAAGTGGCAGTGGTTCCTA CGATGGAATCAACCACCGGAGAAACCGCCACCGCGTCACATGGTTTTATATCGGTGATT GGGCGGAGGAGGGTGATGGAAGATGCTATTAAGGTGATTCCACGTTTTGTGGCGGCGG AGCAGCAACCGTGCGGTTATGATTTCTTTGCGGTTTATGACGGTCATGGTGGTATGACG GTGGCGAATGCTTGCCGTGATAGGTTGCACTTGTTGTTGGCGGAGGAAGTGAAGGAGG GTAGGAGGAATCATGGATTGGATTGGTGTGA…
GATAGTGAAATTGGAGTCGGTGGAAGTTGTGGTGATGAGGTTGATGGGAATACCGTGG
GTTCGACGGCGGCTGTGGTGGTGGTGGGGAAGGAGGAGATTGTAGTGGCGAATTGTG
GTGACTCAAGGGCGGTGCTTTGTAGTGGCGGTGTAGCGGTGCCACTTTCACGAGATCA TAAGCCAGATCTTCCGGATGAAAGAGAAAGGATTGAAGCAGCAGGTGGAAGAGTGAT TGATTGGAATGGGAATCGTGTTTTAGGAGTACTCGCAACTTCCAGATCAATAGGGGATC ACTGCATGAAGCCATTTGTGATATCTCAACCAGAGATCAATGTATACGGACGAACAAAA TCAGATGAGTTTGTAGTGGTGGCAAGTGATGGTCTTTGGGATGTAGTATCAAATAATTT TGTTTGTGAAGTTGTTAGAAGTTGCCTTCAAGGTCATATGAGGAGGCATAATATGAAAG AAGATCACAATCACACTATTAAAAGTTATGCAGCAGAGGCTG…
>MtPP2C73 ATGGCTGAAATTTGTTGTGGTGTAGTTGGAGAAGAAGAAACTCTTACTCTACCGGTTG AGCCAAGCTCACGACCTTCCGGTCGACGGAGTTTGGATTTACTACCGTTGAAATACATG GCAGATCCGCCGGAGAATAGCCGGAAACGACAGAAGCTAGATCCATCGGTTTCTCCTC CACCACCTCCAGCTCGAGAGTGCGAAAACGCGGTTGATAGCTGTGAATCAAGTACTGA TGAAGAATCAAAGGAAAATGAAGTTGTCTTGGAAAACAAAGTGGTTGTTGTTGAAGA GTGTTCTCCTAAATATGGAATAACATCGGTTTGTGGAAGAAGAAGAGAAATGGAAGAC GCTGTTTCTGTTCATCCATCGTTTTGTAGAGAAAA…
>MtPP2C37 ATGGCTGGAATGTGTTGTGGTGTTGTTGGTGAAGGTGACTCACCGGCGAGTTCACGTC CCTCCCGGCGCCGGAATTTGGACTTACTACCATTCAAATACATCGCCGACATGGCGTCC GGAACTTCACGGAAACGCCGGCAACCAGATCTTAAGAAGGATTTCGAAAGCTGTGAA GACTCAAGCGACGAGAAAAGTGACAGAAGTAAGAAAAACAAGAAGGAAGATAGAGA AAAACCTTCAACAGAAGGTAATTTCGAAGTTGAAGAGTGTCCAAAATTCGGTGTTACT TCAGTTTGTGGTAGAAGAAGAGATATGGAAGATTCAGTTTCAGTTAAACCTTGTTTCTC
TTCACAAGAACCTTTTCACTACTTCGGTGTTTTCGACGGTCACGGTTGCTCTCATGTTG CTACTATGTGTAAAGAGAGACTTCACGAAATTGTGAAGGAAGAAATGAACGAAGGAC AAGAGAATTTAGAATGGAACAACACCATGCAACAAGGCTTTGCTCGCATGGATGATGA AGTTCAAAGATGGAACAGCAGTAGTCAAAGTGTTACTTGTAGATGTGAGCTTCAAACT
CCTCACTGTGATGCTGTTGGATCCACAGCTGTTGTAGCTGTTGTTACTCCAAACAAAAT
TATCGTTTCAAACTGTGGTGATTCAAGAGCTGTTCTTTGCCGTAATGGTGTCGCTATTCC
TCTCTCCTCAGATCATAAACCGGATCGACCCGATGAATTACTCCGAGTCGAAGCAGCCG GAGGACGTGTGATCTATTGGGATGGTCCAAGAGTTCTTGGAGTACTTGCCATGTCTAGA GCCATAGGTGACAATTATTTGAAACCTTATGTGATATCTGAGCCTGAGGTAACGGTAAC GGAACGAAAAGAAGAAGATGAGTGTTTGATCCTAGCGAGTGATGGACTATGGGATGTT GTTTCAAACGACACTGCTTGTGGTGTTGTAAGGATGTGTTTGAAGGCACAGAAGCTGC CGGGGACACCGGAAAACAACGAGGTGACGACGGATGGTTCTGATAGGGCATGTTCCG ATGCTTCAATTTTGTTGACTAAGTTGGCTTTGGCAAGACATAG…
>MtPP2C92 ATGGAACCTTTGGACGATTCAGATTCGAAACTCGAACGAGTCGACTCTGATCAGACTT CAACTAGCTCCGCTTCAGGCATTTCCTCCGTTTTCAGCACTGACGATTTCCGTAACGGC GACATTTCCTCTATCAGTAGCGGTTCAGGCGAAATTCCAACGTGCACGGTGAACCGAG TGATTCTTGCACCTCCGTTGATAGCTATGTCCAATGAAGCGGACAAAAACGAACCTGC CGCGCCGGAGGAGGTGGTGGTGACGGCTGTGACAAGGGAGAAGTGCGTAGGAATGA ATAACAAGGGAGTGAGTTGGGGACATACTTCGGTGATTGGAAGACGGAGAGAGATGG AAGACGCCGTCGCTGTTATTCCGGGATTCATGTCACG…
>MtPP2C4 ATGGAGGTGTTGTTGTATGTGGTTACGGTGTCAATAAGAGTAGGTAACTTAGTCTGCAA TAACTCAATCATAGCTACACACATGGATGCATCCAGATTTAAGGTGATGGCAGATGCAG GGTCATTGTCCAATTCTGTAGCTAAGGTTTCCAATGAAACGGTTGTAGGTTCGGACGAT TGTCATGATAATGGTGGCAATTTGGATGTTGAAATCGGTATTACAAAAGTCACTCAACC GGTTTTGGAAAAGGAAGGAGAAAGTCCTTTGATGGATATGATATCCCAAAATAAAGGT GTTTTAGTTGCTAGTGATGTAGGATTAGCCCCAGAAAGTGAGGATGATGATTCATTGTC ATTGGAAGGTGAACAATTTATTGATAGCTCA…
ATCTTGACCAAGAGATTGGAGTTGAATCAGACCTAAAGCCTTCTACAGTTGCTCATCAG
CTGCCTCAGGAAGAGGGAACAAGTGTAGCAGTTGTCCGGAGTGTTTTTGAATTGGATT
ATACCCCGTTATGGGGATTCATATCACTATGTGGACGAAGACCAGAAATGGAAGATGCA GTTGCAACTGTTCCTCGGTTTTTAGAAATTCCCATTCAGATGTTAATTGGTGATCGAGC ACCTGATGGAATAAACCGGTGTTTTAGGCCGCAAATGACCCATTTCTTTGGAGTCTATG ATGGCCATGGTGGCTCTCAGGTTGCAAATTATTGTCGTGAACGCATCCATATTGCATTGA CCGAGGAAATAGAACTTGTCAAGGAAAGTCTAATCGATGGAGGACTCAATGATGGTTG CCAAGATCAATGGAAAAAAGTTTTCACCAATTGTTTCTTAAAGGTTGATGCAGAAGTT GGAGGAACGACTAATAATGAAGTTGTTGCGCCAGAAACTG…
>MtPP2C41 ATGGAGGAGATGTCAGTTGCAGTGCCATTAATAGCAGGTAATTCAGTGTGTGATAATCA AACCATAGCTACTCACATGGATGTTTCGGCAATTAAGATGATGGCCAATGCAGAGCTGA TATCAAATGCTATAACTACGATATCCGCTGATACTACTTTTATTAGTTCTGGTGAGGATCA TATTGGTGACAATCTGGACGATGTGGTTGGTGTTTCAGCAGTCCCACCGCCTTTGCATG GGAGAGAAGGGGAAATTCTTTTGTTGAATATGATATCTCAAAGTAGCGATGAACTTTTA GTCCCAGAAGTTGACGAGGATGATTCATTATCATTGGAAGGGGATCCAATTATTTATAGC ACTCTATCAGTAACTAGCGAGAATGG…
GGGATGTCATGACAAATGAAGAGGCATGCGACTTAGCTCGTAGGCGCATACTTCTTTGG
CACAAGAAAAATGGCTCAAAGCTGTCCTTAGTAAGGGGAGAGGGAATCGATCTTGCC
GCACAGGCAGCTGCAGAGTACCTATCAAACCGTGCTTTGCAGAAAGGAAGCAAAGAT AACATCACTGTCGTCGTAGTAGATTTGAAAGCTCAGCGAAAATTTAAGACTAAAACAT GA
>MtPP2C65 ATGGAAGAAATATCTTCAAGTGTTGCAGTGCCATTTACACTTGGAAATTTGATTCAAAA GGATGCTGCAGTTACAACTCATATGGAGATAACCGGGTTGAAGCTTATGGCAAATACAG CTGCAGCTTTGATATTAAATCCTACAGTTGGTAATGAAAACCATGCTGATGTTAGTTTGC AACATCAGATCACGGTATCCGCGGAGGTAAAGGAGAATCAAGTTGGTGCGTCCGTTCT CTCAGAAATGTTGATTGAATGTGAGAGTAATTGGATCTTGAGTGAAAGTCATAACCAG GCTATAAAGGATGATGAGATCATGTTAGCTGTGGATTTTCAGTGCCTGCATAATTCAGGC TCTCAATCTGTGGCAGATTCACCAATAAT…
>MtPP2C28 ATGGAGGAAATAAGTTCGACGGTTGCAGTGCCATTTTCAATTGGGAATTTAATACAAAA AGAGTCAACAGTGACAAATCACATGGAAATAACTGGTTTAAATCTTATGATAAATACAT CATCAGTTTTAATATTAAATCCTGCTTCAATTGAGGGTTGTCAGTCTTTTTCTGTTGGAA GTGGTGAAGACGGCGACGCGGATATTAGTCCTCAACATCAACAAATATCAGTGTCTCTA GAGGTTAAGGAGGATCAAGTTGCAGCTGAACCTGTCTCAGAAATGGTTCTTGAAAGTG ACAGTTTTGAAAGAAATGATGAGGAGTTCAAGACAGCTAAGGATTTTCAGTGTATACA TAATCCATCCTCTCAATCTTCTGTTAGTAG…
CAGCGGTTCATGAGATGCCAGAGCAGCAAACAAGCTGTGATAATGGTTTGGAATTGAG
TAATACTCCTCTTTACGGTTTCTCGTCAGTTATTGGAAGGAGACAAGAAATGGAAGATA
CTATTGTTATTAAACCTCAACTTTTTCAAGTACCTTCAATGATGCTAATGGATGACCATG TGAATGAAAACACAAAAGATTCCCTAGCACACTTTTTTGGTGTCTATGATGGACATGGG GGAAGTCAGGTTGCGAAATACTGCCAGAAACATCTTCATTCAGTTTTGGTTGAGGAGA TAGAAGCTGCAGAATCAAGTTTATCCGAAAATAAGGAAAAAGACAATTGGCAAGACC AATGGAAGAAAGTACTCACCAATTGCTTTCAAAAAGTAGATGATGTGATTGTAGGAGT TCCTGAAGCTAATGTTGGAAAGAACAGTAATGACGGATCTGAGTCAAGTACTGAGGAA ACTCTTGCTCCCGAGACTGTTGGATCCACTGCACTGGTTGCAA…
>MtPP2C43 ATGGGAATATATCTCAGTACTCCCAAAACTGAAAAGTTTTCTGAAGACGGCGAAAATG ACCGTCTTAGATATGGTTTATCATCAATGCAAGGCTGGCGTGCATCAATGGAAGATGCT CATGCTGCATATACTGATCTGGACAAGTCTACTTCATTTTTTGGTGTTTATGATGGTCATG GAGGTAAGGTGGTTGCAAAGTTTTGTGCTAAGTTTCTTCACCAACAGATGCTAAAAAA TGAAGCATACTTAGCTGGAGATATAGGAACCTCTCTTCAACAAGCTTTTCTAAGAATGG ATGAGATGATGCGTGGTCAAAGAGGATGGAGGGAGCTATCAATCTTGGGAGATAAGAT AAACAAGTTCAGTGGGATGATAGAAGGGTT…
>MtPP2C45 ATGGCAGCAACCTCGCCGATAAGAAGTTATTCCGTCGCCGCCATGCTTGCACCTCGTCC CGTTCTCACAAAAAGAAATCACTTCCGAGGCTATACATGGCAAATTTGGCTGCTATGGA CACTAAAAGAACATGGTGTGATTAACCTCAATCATGCTGCATATACTGATCTGGACAAG TCTACTTCATTTTCTGGTGTTTATGATGGTCATGAAGGAGATATAGGAACATCTCTTCAA
CAAGCTTTTCTAAGAGTGGATGAGATGATGCGTGGTCAAAGAGGATGGAGGGAGCTAT
CGATCTTGGGAGATAAGATAAACAAGTTCAGTGGGATGATAGAAGGGTTGATTTGGTCT
CCACGAAGCAGCAAGGGTATTAACCGAGTTGATGATTGGGCCTTTGAGGAGGGACCTC ATTCTGATTTTGCTGGACCAACTTCAGGAAGCACAGCCTGTGTTGCAGTTATTAGAAAC AACCAAGTTGTTGTTTCAAATGCTGGTGATTCCCGTTGTGTAATATCTCGGAAGGGCCA G
>MtPP2C2 ATGAACAGTGTTTGGCAACACTACTTGTGTTTTCTTCATTCACCTCTCACTCTCTCTCTT TCTCTTGTACCAACTATCTCTTTCTTCACACTTTTTCTATGTCCTGATATAGCAATGGGAA CAACTCTCAGCATTCCTAAAACTGAAAAGTTCTCAGAAGATGGTGAAAATGACAATCT TAGATATGGTTTATCATCTATGCAAGGTTGGCGTGCAACAATGGAAGATGCACATGCGG CGCATCTTGATGTGGATTCATCCACTTCGTTTTTCGGTGTATATGATGGTCATGGAGGTA AGGCGGTTGCAAAGTTTTGTGCCAAGCACCTTCACCAACAGGTGCTCAAGAGTGAAG AATACATAGCTGGAGATGTTGGAACATCT…
>MtPP2C49 ATGGGGATATATCTGAGTACCCCGAAAACAGAGAAGGCCTCTGAAGATGGTGAGAATG GCATGCTTCGCTTTGGTTTGTCTTCCATGCAGGGTTGGCGTGCTTCTATGGAAGATGCT CATGCAGCTCATCCGTATCTGGACGAGTCTACGTCTTACTTTGGTGTTTATGATGGCCAT GGAGGTAAAGCTGTTTCAAAATTTTGTGCCAAGTTTCTACACCAGCAGGTGCTTAGGC ATGAAGCTTATTTAGCTGGAGATATAGCCACGTCTTTACAGAAATCTTTCCTCAGAATGG ATGAGATGATGCGTGGACAAAGAGGGTGGAGAGAATTAGCAGTCTTGGGAGATAAAAT GGAAAAGTTGTCTGGTATGCTTGAGGGGTT…
GGAGAATAAACTTTCTGTGGTTTGTGAGAAAGTATTCGATAGGTGCTTGGCACCAACA
GCTGGTGGTGAGGGATGTGATAACATGACCATGATCTTGATTCAGTTCAAAAATCCTCT
GACTTCAGATGCTTCTGTCACAGACCAGCCTGAGTCATCTGTTCAACCCACTCCATTAC CTCCGGCACAACAGTCTGAATCTGACAGAAAGTTAGATTAA
>MtPP2C71ATGGATGTTTTAATTTTGCGGGTGAGTTCAGGAAAGATGGTCGATGAAATA AATGCTATGCTGGAAGGTGTCCTGGAAAAAGCAACTCTCCCATGGTGGGAAAGAAGT GTGCTTTTCCAGTGTAGTACTGCTAAGGCACCACCGGTGGAAGCATTCCTTACAAATAT TACCTCCATAAGAGAGCTTGTTTCCTATCGCAAATCCAACAGATGTATCCATAAGGATTG GCATCCTGGTTGTACCGCAATTGTTGCTATTGTAAGTGGGAACAATCTATTTGTTACCAA TCGTGGTGATTGTCGGGCAATCTTATGTCGTGCTAGTATTCCCATTGCTTTAAGTAAAGT GAGTTGCTGA
>MtPP2C10 ATGGTAGGAAAAGAGATTGTTGAACCTAACACTTGCATTAGGGGTTGCTGCACAAGCT CCTCTATTCCCCTACACCTCCCTCCTTCCTCTTACGAACTTCTTTTTCCTATTGCCAGAG GTGCTGAAAGTGTTGTTTATGAAGGCACTCTGAATGGAGACAAAGTTGCTGTTAAGAA ACCCATTTTGTCTCTTTCTCAACACATCAATAACTTCCACAAACAATTACAATTGCTTTG CAAGCTAGATCACCCGGGAATAGCAACACTAATTGCCGCCCATGCAAAACCACCCAAT TATATGTTTTTCTTCAAGTTATATGAGTCTTCCAATCTCGGCCACAAGTTACATGTAGAA GAATGGGCCCCAACCGTCAATGACGCGCT…
GTGGAACGTGGCAGCAAGGATAACATTACGGTTATTGTTGTTTTTTTAAGACCTGTATC
AACAGCAGAGAGAATTTATTAG
>MtPP2C60 ATGTGTGTGCAAGAGGATGAACAAGTTGATCAAGATAATAATAATATGGAGAAACTTGA TAACAGAAGAATTTCATGGCCTTTGCATTGTGATCTTTTGCATGACCAGATGGATAATAC AGAAAGAGACTCTTCTTTTAGAATTTCAAGTGACCAAATCAGTGCTCCTAATTCATTTC CTCTGGAAAGCATTTGTGAGGATACAGAGATTGCAGACAAAAAACAGAACCTGATAA ATTTCGTCCCTACACTTCGGTCGGGGGAGTGGTCTGATATTGGAGGTCGCCCATACATG GAGGATACTCACATAAGCATTGAGGACTTGGCAAAGAAATTTGGTTACGATGCTGTTTG CGACGAAGCTATTTCCTTTTATGGTGTATT…
>MtPP2C44 ATGGAAGAAATTGAAGGTGTGAATTGTTTCAGTGAAGGTAGAAGCTCTAGTGAGACTC GACCTCCAAATCCTAATTCATCTATTGCTTCTGCTTTTCGTCAATGTCAACGCAATGATC CTCTTGTTTTACCATGCAGAAAATCTCTTGTTCGCCACGCTTCTCTTCAGACGAAAATG AAGTTGTCTGATGTATCTGCTGAGGATGTTACTGAAGGTTTCCAGTCTGATTTCCTTCC AAAGCTCCGTTCCGGAGGATGTGCTGATATAGGGTTCCGGTCAAATATGGAGGATGTGT ATGTTTGTGTTGACAATTTTAGGCAGGGCCATGGGCTCAACAAACATATAGATGGACCA AGTGCTTTCTATGGGGTGTTTGATGGGCA…
>MtPP2C69
ATGGCACCAGGGAATTGTTGCAGCTCTGAGGTAGCAGCTACATTAAGTGTGTGTTCCAT
CATGGAAGATCAAAATGATGATACCTTGGGGAGTTTGAATCAGAATGTTGTTGGGAAG CCTCCAAGGGATCATTCTGCCACTATGCGTCATTGCAGCAGCTCTTCATGGCTCGTTGA TTCGGAATCAAATCTTAATACTATTGTTGGCCTTAAAACAAATACAGAAGATAAATCAG AATTTCCACTTATATTGAGATCTGGAAGCAGTTCTGAGAAAGGACCAAAGCAATACATG GAGGATGAATTTATATGTATTGATATTCTTAGAGAATCTATTGCACAACAAGTAGACCTT CCATATCCATCAGCATTTTATGGGGTATTTGATGGACATGGTGGTGTTGATGCAGCATCA TTTATCAAAAAGAACATGCTTAAGTTTATAACTGAAGA…
>MtPP2C17 ATGGTGGCTGAAGCAGAGGTTGTTGTGTGTCAACAAAGCGTGGATGTGAAGTATTTTC CGAATAAAGGAAGCAATAATCACGAGATCGGTGATGTAGATTCGAATTTTGATCGAGTT CGTGTTTCTGAATCAGTTTCTGCTGAGTTACTTACTACAAAAGAAGATGTCAGGACTAC AGATAAAATCTCGGAAGCTGCTCTTGACTCTGCGGTTCTGCAATTTGTCCCCAGCATCC GTTCCGGTAGTTTTGCCGACATTGGGCCGCGTAGATACATGGAAGATGAACATATAAGG ATAGATGATTTGTCATCTCATCTGGGATCACTATACAATTTTCCTAAACCAAGTGCCTTT TATGGGGTGTTTGATGGTCACGGAGGACC…
>MtPP2C26 ATGGTGTTGGAAACTGAAATCATTTATCAACAAAGCGTGTTGGATGTTAAGTATCATCT
CTGCGTTTCTTCTGAATCTGTTTCAACTGAAACCTCTCTCTTTGAATCGACTGTGAGTT
GCTCAGAGGTGATTAAAGAATCTATTATAGAGGATGCTGTTGCAATGTTTACCCCAAAG
GTTCGTTCTGGTAGCTGTGCTGATATTGGTCCGAGGGGATCAATGGATGATGAACACAT TCAAATAGATGATCTAGCTGCCCACCTTGGATTTGTGTTGAAATACCCTACACCGAGTT CTTTTTATGCTGTTTTTGATGGACATGGAGGTCCTGATGCAGCTGTGTTTGTTAAGAAC AATGCTATGAAATTATTTTTTGAAGATACTACTATGCTGGAAACTTATGACTCTGATGCA CTTCTGCTGAAGAGGTTGGAAGATTCTCATCGGAAAGCTTTTCTAGGTGCTGACCTTTT ATTGGCCGATGAGCAAAGTATTAGCAGTTCATGTGGGACAACAGCACTGACTGCCCTT ATACTTGGAAGGCATTTGCTGGTTGCTAATGCTGGTGAT…
>MtPP2C64 ATGGTTGCCGAAACCGAATTTATATGTCAACAGAGCATTTCTATGTTAAATGTCAAGTAT CATCTTTGCGTTACTCAACAACACAACGTCAAGGTTGATGTTTCACCCACCTCTCCTCC TACCTCTTCTCTTCCAATCTTTGCACATGCTGTGAGTTGCCCTGAGATCATTAAAGATTC CATATTGGAGACCCCTGCAAAGATGTTTCTCCCAAACGTGCATTCTGGTAGCTATACTG ATATCGGACCACGGGGATCAATGGATGATGAACACATTCAGATAGATGATCTAGCTTGC CACCTTGGATTTGTGTCCAACTACCCAATGCCAAGTGCGTTTTATGCGGTTTTTGATGG GCATGGAGGGCCTGATGCTGCTGCCTT…
>MtPP2C48 ATGGCGTTGTCAACACCACACACACAAAGATTCCTCTTAACCAAGCTCCATAAACACT CCACCTCTTCCAATTACATAAACACAAACAGAAATATCTTCATTAACAACAGAAGAAA GCGTTTCTGTTCTTCCATAGCCATTGATGCACCTTCATCATTGACAGACTCTCCTCCTAT TAGATGGGGATCAGTATCTTTGCAGGGTCCACGTGAAGAAATGGAAGATGATATTGTTC
TTAGGCCAAATACTCTCCAAGGTTTCTCTTTCGCTGCTGTGTTTGATGGCCATGGAGGT
TTTGCTTCTGTCCAGTTCCTCAGGGATGAGCTATACAAGGAGTGTCTTGAAGCTCTACA
AGGTGGGTTACTATTGCTTGAGAAAGATTTCAAAGCTGTTGAAGAAGCATTAAAGAAG GCATTTGTTAAAGCTGACATGAGGTTGTTAAAATGGCTTGAAATGAAAGGGGAGGAGG AGGATGAATCAGGTGCTACAGCAACTGCCATATTCCTAGGAAATAATAAGCTGCTAATT TCGCATATTGGTGACTCATCTGTGGTTTTATGCAGATCTGGAAAACCAGAATTGCTAAC TAGTCCTCACCGTCCATACGGGAGCAACAAGGCCTCTCTTCAAGAAATCAAAAGAATC AGAGAAGCAGGTGGATGGATTACCAACGGTAGGATTTGCGGAGATATTGCTGTATCTCG TGCATTCGGGGACATGCGATTCAAAACAAAGAAGATCGAGAT…
>MtPP2C74 ATGAACGAATTGATAACAACCCATAAACGTGAATCCGATTCAGAAAACAAAGACGAAA TTTCTGCATCGAAGAAGTTAAGGGTTGAATCTTCGAAAGAAAATGGTTCAAAGGAAGT GACTTTCCTCATTGAAGCGGATGCTGCTGAAGATAAAGGGTTGAGACAGACTATGGAA GATGAATGGGTTGTTCTGATTGATGCTGTTAAAGATTACCCTGGAAATTTGAGATGTGC TCACTTTGCAATTTATGATGGGCATGGGGGCCGGTTAGCTGCAGAGTATGCTCAAAAGC ATTTGCATGGGAACGTCCTCGCATCAGGATTACCACGTGAGTTGTTGGACGTAAAGAC TGCTAAAAGATCTATACTTGATGGTTTTCGTAA…
>MtPP2C66 ATGGAACAAACGATGTTACAAAACATTGTGACTGTGCTTCTTCTCCTTATGCTTCTTCTC ATCTTCATTTTCCTTTTCTTTCTCTTCAAACCATGGCGCTTCTTTTTCTCTTCTCGTTTTC GTTCTTTCATCAAGGGTTCTGCTGATGAATTAGAGAGGCCATTAGTTGAAGATAATCAG AATAATATTAATAATAATAATAATGGATTATTATCTAGGGATTATGATCTTGAAGGTGCTTG TTATTATCCTAATGAAGTTAATTTTCGTTCTCCAAGAACACATGGACAAGCTCTTGTTCA TAAACCAAGGCTTCATAATGTTCCTGTTTCCAATAATTTTCAACAAGGTGGTGCTGGTG TTGTTGCTGATAGTTTGGTTGT…
GGTTATCAGTGGTCCTTCTCGCGGACAACAATGGTCTGTTCAGTCGACGGAGTCTTCTC
GTTTACCGTTGACGTTGGGACGGATTTTCCCTAGTGATTTTTTGATAAAGGATAATGAA
GTGTCGGGGAAGCATGCTTTGATCAAGTGGAATTTGGATACGATGAAATGGGAGCTGG TGGATATGGGTAGCCTGAACGGAACACTGTTGAATTCTAAGTCAATCAATCGTCTGGAC ACTGAACGTAGGCATTGGGGAGATCCGATGAATCTTGCTAATGGAGATGTTATAACACT TGGAACAACATCGAAAATAATTGTTCATATCACTTCACAAAATCATCATCACATCCCCTT TGGAGTTGGTATGGCATCAGATCCCATGTCTTTGCGTCGAGGAGGAAAAAAACTTCCT ATGGAGGATGTTTGCTACTATCAATGGCCTCTACCTGGACTGGATAAGTTTGGAATTTTT GGCATTTGTGACGGGCACAGTGGCGATGCGGCTGCCAAA…
>MtPP2C6 ATGTCTGTGAGGAGTGAACACCATCATACCGTTCCTCTTTCGGTTCTATTGAAGCGGGA GTTGATGAGCGAGAAAATTGAGAAGCCTGAGATTGTTCATGGTCAAGCTGGACAGAGT AAGAAAGGAGAGGATTTCGCGTTGTTAAAGTCTGATTGTCAGAGGATGGTTGGTGATG GGGTCTATACATATTCCGTCTACGGGCTATTTGATGGACACAATGGATCTGCTGCTGCTA TTTATTCTAAGGAGAATCTTCTAAATAATGTTGTAAGTGCAATTCCTCCGGATCTTAACA GAGATGAGTGGTTAGCAGCGTTGCCTAGAGCTTTGGTTGCTGGCTTTGTCAAAACCGA TAAAGATTTTGCAGAGAAAGGACAAAAATCA…
A
>MtPP2C40
ATGTCTGGTCGGGGAGAACATCATTCCGTACCCCTTTCGGTGCTGTTGAAGCGTGAATC GCTGAGCGAGAAAATAGAGAAACCTGATATGGTTGTAGTGTATGGAAATGCTAGCGAG AATAAGAAAGGAGAAGATTTCATTTTACTAAAGACCGAATGTCAAAGAGTCGTTTGTG ATGGTGTTTCTACGTATTCTGTCTTTGGGCTATTTGACGGACACAATGGATCTGCTGCTG CGATTTATGCCAAGGAGAATCTTCTGAACAATGTTTTAGGTGCCATTCCTCCTGATCTCA ACAGAGATGAGTGGGTAGCAGCGTTGCCAAGGGCTTTGGTTGCTGGCTTTGTGAAGAC TGATAAAGATTTTCAACAGAAAGCACAAACATCGGGAACA…
>MtPP2C78 ATGAGTCGGAAAGAATTGTCAAAGATTTCACCGTCGCCGGTTTCATTGGCCACTCTCCT TGACCGTGAGCTTCGAGAAGAGAAAGGTGAAAAAAGGTTTGTTAAGTATGGAGAAGA AAGCATGACCAAGAAAGGAGAAGATTATGGTCTGATCAAAACATGTTGCCACCGGGTT CCCGGGGATCCATCAACTGCGTTTTCGGTCTTTGCAATTTTTGATGGGCATAGCGGTATA TCAGCCGCAGTTTATGCAAAAGAAAACTTGCTAAATAATGTTTTGAAGGAAATACCGA AAGATATTATCAGCAGCAGCAGGGATGCTTGGCTACATGCCCTTCCTCGTGCTCTAGTG GCTGGTTTTGTGAAGACTGACATGGATTTTCA…
ATTTGAAGAGGGTTCTGTGTTTATAGAAAGGTTTGGCAATGATTTTTCACTTAATAACA
ACTCTGATCAGATTTTCAGCTGTGCGATTTGCCAAGTGGATCAACGCCCTGGAAATGGT
ATATCAAGACCGTTGAATTCTCCATTGGAAGTCCCATTTTTCTGCACAAACTGTCGGAA GAAAAAAGTTATAATGGAAGGAAAGAGGCCAATGGTCTATCAGTAG
>MtPP2C19 ATGGCCTCCGGTGAAGGGAGGCGGCATCATCATGATCTTGTGCCTCTTGCTGCATTGCT TAAGAGAGAGATGAAAAGTGAGAAGATGGAGAAGCCTACTGTAAGAATTGGTCAAGC TGCCCAATCTAAGAAAGGGGAGGATTACTTTTTAATTAAGATTGATTGTCAGCGCGTTC CCGGGAACTCTTCAACGTCGTTTTCTGTATTCGCGATCTTTGATGGACACAATGGAAAT GCTGCTGCTGTTTATACTAAGGAAAATTTGCTAAATCATGTGTTGTGTGCTCTTCCTCGA GGGCTTGGGCGAGACGAGTGGTTGCAAGCTTTACCTAGGGCATTGGTTGCTGGATTTG TCAAGACTGATAAGGAATTTCAGAGCAGAGG…
>MtPP2C31 ATGCATGGCTACACGCCCATTACTCACGTTCTAGTGGTTGGTTTTGTGAAGACTGGCAC GAAGTTTCAGCACAAGGGGGAAACTTTAGGAACAACAGCTAGATTTGATTTGGTTGAT GGACGGATTGTCATTGTTGCATCTATTAGTGATTCCTGTTGCATATCATTAGATACTAAAG GAGGGGTGGTTTTTGTACCGACAGTTGATCACAGACTGGAAGATAATGTAGAAGAGAG GGGGAGTGTTACAGCTAGTGGTGAAGTAGGAAGACTCGATGTATATGGGCTTCGTTGC CACTGGCCTGATGGGTTATCTAGATCAATAAGAGACAAAGATGTGAGAGAATATATCGT GTCAATACCACATGTTAAGCAAGTGAAACT…
>MtPP2C88 ATGAGTAAACGTGAATTGTCAAGGATGAAGCCATCACCAGTTCCATTGGCCACTTTGAT TGGTCGTGAGATTCGAAATGAGAAAGTTGAAAAACCTTTTGTCAAGTTTGGACAAGCT GGATTGGCCAAGAAAGGAGAAGATTACTTTTTAATCAAAACAGATTGCCACAGGGTTC CCGGGGATCCATCAACGGCGTTTTCCGTCTTTGCGATTTTTGACGGGCACAACGGTATA TCAGCTGCTATTTATACAAAAGAAAACTTGCTTAATAATGTTTTGAGTGCGATACCGCA AGATATCAGCAGGGATGCATGGCTACAGGCCCTTCCTCGCGCTCTAGTTGTTGGTTTTG TGAAGACTGACACAGAGTTTCAGAAGAAGGG…
TAGATACTCAGGGAGGTGTAGTTTCTCTCCTGACAGTTGATCATAGACTGGAAGAGAAT
GTAGAAGAGAGGGAGCGTGTTACTGCGAGTGGTGGTGAAGTAGGACGACTCAATATAT
TTGGGGGCAATGAGGTAGGTCCTCTTCGCTGCTGGCCCGGTGGATTGTGCCTATCTAGA TCAATTGGAGACACAGATGTGGGGGAATATATCGTACCAATACCACATGTTAAGCAAGT GAAACTTTCAAGTGCTGGTGGAAGGCTTATTATAGCCTCTGATGGTATTTGGGACACTT TATCTAATGATATAGCCGCCATGTCATGTCGGGGTCTACCTGCAGAGCTTGCTGCAAAG CTGGTGGTTAAGGAAGCTCTAAGATCTAGAGGCCTGAAGGATGATACAACCTGCCTTG TCGTAGATATTATTCCTTCTGACCACCCTGTATTACTACCTACTCCAAAAAAGAAGCATA ATATGCTAACCACGCTTTTCTTTGGAAAGAAATCTGAGA…
>MtPP2C15 ATGAGTAAGGCTGAATTATCAAGGATGAAGCAACCACTTGTTCCGTTGGCAACCTTGAT CGGCCGTGAGCTACGAAATGGAAAAACGGAGAAGCCTTTTGTGAAGTATGGACAGGC TGGTTTGGCAAAAAAAGGAGAAGATTACTTTCTAATCAAGACAGATTGCCATAGAGTT CCTGGCGATTCTTCAACGTCATTCTCTGTCTTCGCGATCCTTGACGGGCATAATGGTATA TCCGCTGCTATTTTTGCGAAAGAAAATATAATAAACAATGTCATGAGTGCCATACCGCA AGGTGTAAGCAGGGAGGAATGGCTTCAAGCTCTGCCTCGGGCTCTAGTTGTCGCTTTT GTGAAAACTGACATGGAATTTCAGAAAAAAGG…
>MtPP2C81 ATGGGGTCCTGCTTCTCTACGGAAAGCAGGAGCCCTCATCCGAATTCGCCCTCATCCTC ATCATCGTCTTTTAGGAAGAATAGAAAAAACAGTAAAAAGAAGCTTGGATCAAGAACT TCTTCTTTTGAGTATTGGAGGAATGAGCCTCTTCATAAGATTCATGATAGGATCTTCCTT AATGGTTCATCTCAATTTGCTTCCTTGTTTACTCAACAAGGAAAAAAGGGTACCAACCA AGATGCTATGCTTGTTTGGGAGAACTTTTGTTCTAGAGAAGATACAATATTCTGTGGAG TTTTTGATGGCCACGGTCCATATGGTCATATGGTTGCAAAAAGAGTGAGGGATTCTCTT
CCTCTAAAACTGAATACCCAATGGGAACTTAATGTATCTGGCGATGATGTCCTCAAGGA
GATTAGCGTTAATGCTGCAGCCAGTATGAACTCGGAAGATGCCACATTTGCATCTGCAG
ATGAAGAATCCAGGGTATCCATTGATACTGAGGAAATGGAAAAACTCCCAGAAATCTT TCACACACTTAAAGAGTCCTTTCTGAAGGCATTTAAAGTTATGGATAGAGAATTGAAGA TGCACCAAACTATTGATTGCTTCTGTAGTGGGACAACAGCAGTAACACTGGTTAAGCA GGGTCGTGATCTTATTATTGGAAATATTGGTGACTCTAGAGCTGTGTTGGGTACAAGAG AGAAAGACAATTCTCTTGTTGCAGTCCAGTTAACTGTGGATTTAAAACCCAATCTTCCA GCCGAAGCAGAGAGAATTCGCAAATGTAAAGGACGTGTTTTTGCTCTCCATGATGAAC CCGAAGTTTGTCGAGTCTGGTTGCCAAACAGTGATTCCCCTG…
>MtPP2C76 ATGACTCAGGCTGTGCAAGTTTTGAATCGGCATGGAACTGATTTGGTTGGAGAAGGGA GGGGATCAGATTCGGAGTGTTTAGCTGGGTTTGAATGTTTTCTGAACATTGTGAGAGCT TTGGGAATGGGATCTTGTATATCTGAGGTTGGTGATGGTGCTGGTGGTTCGCAGTCTCT GCTAACTTATTCGCAGGAATTGAACGTTGACGGTGGGAAGAGAAGGAGGTTAAAGGG TTCCTCTACCATGGATTATAAGGTACCTGGGAGAATGTTCTTAAATGGGTCGAGTGAGA TTGCTTCTATGTATTGTAAGCAAGGTAAAAAGGGAATCAACCAAGATGCTATGCTTGTT TGGGAGAACTTTTGTTCAAAGGAGGGTACCGT…
ACTGCTGTGA
>MtPP2C90
ATGGGATTGTGCATCTCAGGAGCTTCTTTAGCTCCTTCTACTGATACAAATTATTATTATG AATCTCCTTCATTTTCATCCTATACACATAAACGTGATTCGGGCGTGGAAATGGGGTTGC ATAGAGTTCCTGGAAGAATATTCTTGAATGGTTCATCTCATGTTGCTTCCTTGTGTTGCA AGCAAGGCAGAAAAGGCATCAACCAGGATGCAATGCTTCTTTGGGAGAACTTTGGTTC CATGGAGGATGTCGTATTTTGTGGTGTATTTGATGGGCATGGACCTTTTGGACATGTGGT CGCCAAGAAAGTCAGAAATTCTTTCCCTTTAAAGCTAATGGAAGAATGGAATTCGTGT CTTCGTGATGATTATAATAATAATAATTATAATAAT…
>MtPP2C51 ATGGGTTGTTGTGTCTCAACGAGCAGTCGAAGTACTTGTAGCAGCGGGAGCAATGGAG AGATGATAACTCCATCTTGCTTCGAAATTTGTTTCTGTGGACAAAAGAGAGCAAGGAG AACATTTTCTGATCATGCTATTTCTCTACACCAATTATCATCCTTACCTAGCAGGATTTTC ACTAATGGAAAGAGTCGGGGTTCGTGCATATTTACACAGCAGGGTCGCAAGGGAATTA ATCAGGATGCCATGGTTGTGTGGGAAGTAAGTATGTTCATGTTCATCTTAATGGATTTCA TGTCCGAAGATACGATATTTTGTGGTGTCTTCGATGGTCATGGTCCACAAGGTCATCTG GTTGCGCGTAAAGTGAGGGATACATTGCC…
AAAACGAGACCAACGGAGCAGTGTCTGTCGATGTTGAAGATGAAGCAGCATCAGGTG
AAGATCAAAACTGGTTAGGTTTGGAAGGGGTCACTCGTGTAAACTCACTCGTCCAACT
TCCTAGATTTTCTGAAGAAAGATCAAACTCTTGA
>MtPP2C30 ATGGGGTGTTGTGTCTCAACAAGCAATAAAAGTAATGACGGTTCGCATATTCCATCTTG TCTTGAAATCGGGTTGTGTGGTCAAAAGAAAGCAAGAAGAACATTCTCTGATCATGTT GTATCTTTGAACAAGTTAGCATCCTTACCAAACAGAATATTTAGTAATGGAAAGAGTCG GTCTTCTTGTATATTTACGCAGCAGGGTCGTAAGGGTGTTAATCAGGATGCTATGATTGT ATGGGAAGATTTTGTGTCAGAAGATGCGATCTTCTGTGGTGTGTTTGATGGCCATGGTC CATACGGTCACCTAGTAGCGCGTAAAGTTAGGGATGCCTTGCCCATAAAATTGCTTTCA TTTTTGGATTCATCTGAGTCGAGGCGAAA…
>MtPP2C50 ATGGGAAATTTTTGCAGCTGCCAAGTTTCAATTATAGGCAAGGTACATGATGTGGAATA TGATGAATGTGACCAAAAGGACATTGATTTTACAAGTGAAAATGGTGGGTCACAGGTC ATGTTTAAAGGATCCTCTAAATCTATATCAATGTACTGCAAAAAGGGTACAAAAGGAAT TAATCAAGATGCAATCACAGTTTGGGAGGACTTTGGCGGAGAAAAAGACACAATTTTT TGTGGTGTGTTCGATGGTCATGGTCCTCTAGGACACAAATTTGCACAATGTATACGTGA CAATCTACCTTCTAAACTCTCTACAACAATCAAAATGTCACAACAAAATGTCGATGGTG CTAATGCTACAAACAAAAACACTTATGATGA…
AATTACTAAGCAAGATGAGTTTGTTGTTTTGGCCAGTGATGGGGTATGGAATGCGCTAT
CAAATATTGAAGTAATAACCATAGTTGCATCAGCACCAAAGAGGTCCTTAGCAGCCAA
ATTGTTAGTCAAACGTGCTGTTCAAGCTTGGAAACAAAAGAATCCTTGTTATCATGTTG ATGATTGTTCAGCCATATGCTTGTTCTTGAATGATCAGCCAGTTAATCTGAGAGGGAATA AAAGACATCGCTAG
>MtPP2C80 ATGGGTGGCTGTTGCAGCCACGATGTTGCTCTTAGAGGAGGAGGCAGAATTGAAACCG AGGTGAATGATGGAGAATATGAATATGATGATAGTGAAGATAATAATAATAATATTAATA ATAATGATGCTGTCACGTATCAAAATGATGGAACTATGGTTAGATTAAAAGGGTTTTCTA AGTTTGTTTCAATGTATACACAACAAGGTATGAAAGGTGTTAATCAAGATTCAATGACT GTTTGGGAGGACTATTGTGGAGAAGAAGGCATGGTCTTCTGTGGCGTGTTTGACGGTC ATGGTCCTCTAGGCCACAAAGTGTCGCAATTTATTCGCGACAATCTACCCTCGACACTA TCTGCAGCAATCAAAATGGCACAACAGAA…
>MtPP2C5 ATGGGTATCTGCATATCCGTTGCATCTTCAGAGATTCATGGAATCCCTCAAGTTCATGAT GAGAATGTCATGATATTTGAAGCAAGCAAGGTCCAAAATGAGACTAAGAGACTTTGCT CTGTTTACTCTAAACAAGGTACTAAAGGTCTCAACCAAGATGCTGCCTCTCTTCACCAG GATTATGGGATGGAAAATGGAGCATTTTGTGGTGTTTATGATGGACATGGAAAGAATGG ACATATAGTAAGCAAAATAGTAAACAATACTTTACCTTCTCTCATATTGAGCCAAAAGA ATGCTCTTGAGGAGATTCATACAACAAAAAATGGTGTTGACAACAAACAAAACAAATT TTCAAACAACTATCTAAGATGGAAAGAAGCT…
GTGTGGGATGTACTAAGTAATGAAGAGGTTGCATCAATTGTGTGGATGGTAGAAAGTG
AAGAGGAAGCTGCAAGGGCAGTGGTGGAAGCAGCCACAGCTGCATGGGCAAAGAAG
TTTCCTTCCTCTAGGGTAGATGATTGCACCGTGGTTTGCCATTTCCTGCAGAAGAAACC ACAAAACTTGGAGTATATGGATAGTGGAAAATTAGGTTAA
>MtPP2C63 ATGGTTCATTTCCCATCTTTTGTCAACGGATTGGCAAGAACTATGTCGATCAAGAAAGA GAAGAATTTTCGAAAGGATGATGCAAGGAAAGCTGTGGAAGAATTGGCAAAGGAAGC AAGAAAGAATGAATTGTTATTGAGTTCCTCTGGAGTTGTTAAGGCCAACAAGGATAATA GTTTTGTTTCTGTTTTTACACATAGAGGCCAAAAAGGAGTCAACCAAGATCGTCTTATT GTTTGGGAGGAATTTGGATGCCAACAAGACATGATGTTTTGTGGAGTTTTTGATGGGCA TGGTCCTTGGGGACATTTTGTAGCCAAAAGGGTTAGGAAATTAATACCAGCTATTTTGC TATGCAATTGGCAAAAAAATCTGGCTGCAGC…
>MtPP2C32 ATGGTTTCTATTCCATCTCTTGTCAATTTTATTTCAAGAACTATGTCTTCGAATAAAGATA AGAGTTATGGAAAGGATGATGATGCAAGGAAAGTTGTGGAAGCAATGGCAAAGGAAG CAAAGAAGAATGAAATGTTGTTGAGTTCATCTGGAATTGTAAAGTCTGACAAGTCCAA CAATTTTTCCTGTGTGTTCACTAAAAAGGGTCAGAAAGGATTCAATCAGGATTGTCTTA TTGTTTGGGAGGAATTTGGATGCCAAGAAGACATTATTTTGTGTGGAGTTTTCGATGGA CATGGACCTTGGGGACACTTTGTATCTAAAAGGGTCCGAAAAATGTTACCAAAATTTTT GCTCTTCAATTGGCAGGAAAATCTGGCTGA…
TTGTACCAGTTACTTGGCACCACATGAATGAAGGTTGA
>MtPP2C14
ATGGGTCATTTTTCATCCATGTTCAATGGATTGGCACAGTCATTGAAAATGAAAAAAGG AAGGAGTAAATGTAGTGGGAGAGAAGCTGCTGAAGCATTGGCAAAAGAAGCAAAAA GAAATCACTCCCTTATCAATAGCTCTGGCACCATTAATGTTGATGGTTCAAACAACTTTG CCTCGGTTTTCTCCAAAAGAGGCAAGAAAGGAGTTAACCAAGATTGTTGCATAGTGTG GGAAGAATTTGGATGCCAAGAGGACATGATCTTCTGTGGGATTTTTGATGGACATGGA CCTTGGGGTCACTATGTGTCAAGAACAGTAAGAGAGTCAATGCCATCAGCTTTGCTATG CAACTGGCAGGAGACACTTTCTCAAACTTCAATTGATCCAGAA…
>MtPP2C89 ATGCACAGATTAAGACAATATAAGAGGAGAGTATATCACAAAATTAAGGAATTGATGGG GCATTTATCCTCTATGTTCAATGGTTTGGCAAGATCATTTTCACTGAAGAAAGGAAGAA ATTCTGTGAGATGTGAAAGGAGAGAAGCTGTTGAAGCAATGGCAAAAGAAGCTAAGA AAAATGACTTGATTTTGTGTAGCTCTGGCACTGTTAATGTTGATGGTTCAAACAACTTT GCCTCAATTTTCTCCAAAAGAGGTCAGAAAGGAACCAATCAAGATTGTTGCATAGTGT GGGAGGAATTTGGATGCCAAGAGGACATGATATTTTGCGGTATATTTGATGGACATGGG CCATGGGGTCACTTTGTAGCCAAAAGAGTAAG…
>MtPP2C75
ATGGGATGCATTTATTCAAGAGTATGCATAGGTGAAACATGTAAAGGTTCAAGCATCAA
TGGTGACCCAATTTCAAGACATGAGCTTCAACAAGCTTTTTCACCATCCTCTGATGGTG
GTGAAATTCGAGACCAATTGAATCAGTTAAGCTTAACTAGAGATCCTGAAGCTGGAAT AAGAAGACTAGCTAGGGTTTCGTCGCAGTTTCTTCCACCGGATGGTTCGAGGATTGCG AAGGTTGATTCGGAGAAGTATGAATTACGGTATTCGTATCTTTCTCAGCGCGGTTATTAT CCTGATGCTCTTGATAAAGCGAATCAAGATAGTTTTTGTATTCACACGCCATTTGGAAC GGATGTGAATGATCATTTTTTCGGTGTTTTTGATGGTCATGGTGAATTTGGGGCGGAGT GTTCACAGTTTGTGAAGCGTAGGCTTTGTGAGAATTTGTTAAGGAATTCTAAGTTTAAT GTTGATCCTGTTGAGGCTTGTCATGCGTCTTTTTTAGCTA…
CTGCTTCTGTTGTGATTGCCTTAGAAGACTTGCACAAGAATGGTGTTCTGTATAGAGGT
GTCTCGCATGATGTTTTGATGTTGGATCAAAGAGGACATATACAGCTGGTGGACTTCAG
ATTTGGAAAGAAGCTCTCTGATGAGAGAACATTCACAATTTGTGGGAGGGCAGATTCA CTAGCTCCAGAGATTGTTCTCGGAAAAGGCCACAGTTTCCCTGCCGACTGGTGGGCAT TGGGAGTTTTGGTATATTTTATGTTATGCGGCGAGATGCCATTTGGATCATGGAGAGAAA ATGAACTCGATACAGTTGCCAAAATTGCAAAACGGAAACTAAATCTTCCTGAAACTTT TAGCCCTGACGCTGTTGATCTCATCTCCAAGTTACTTGACGTGGAAGAAAATACTAGAC TTGGTAGCCAAGGTTCTGATTCTGTCAAGAGTCACTCATGGTTTAACGGTATCGACTGG GAAGCACTTAGACACCACGCTTTTCCTGTTCCTCCAGAAAT…
>MtPP2C25 ATGGGTTGTGTTCACGGAAAGTGTTGTAGTCGTTATCCTGCACCATCAATTGGTGGCTC TAGGGATTATAGAGAACCTGTCCCTAAGAAGCACATACTCACACAAAGGTCACTTCAC TTTGTTGATGTTGCTTCACACAATTTCACTATGGAATACTCTGTACTCACTCAGAGAGGT TACTATCCTGATTCACCTGATAAGGAAAACCAAGATTGTTATTGTGTTAGGACACAATT GCAAGGTAATCCTAGTGTTCATTTCTTTGGTGTTTATGATGGACATGGTGAATTTGGTGG ACTGTGTTCTAATTTTGTTAAGAATAAGTTGGTTGAGAAATTGTCTAATGATTCTGCATT GTTAGAGGATCCTGTTAAGGCTTATAA…
>MtPP2C61 ATGGGTTGTGTTCATGGTAAATGTTGCTGTCTGAAATCTTCGGGTGGCGTCTCTAGAAA ACTTGGTTATCATCATAGCCATAGGAAGAACATACAAGCTCAGAGAGTGTTGAAAAAT GTTTCTGTTCCTTCACACAACTTTGTTTTGGAGTATACCTTTCTCACGCTGCGAGGTTAC TACCCTGACTCGCTGGATAAACAAAACCAAGATAGTTTCTGCATTAGGACGGAAATTC AAGGTAACCCAAATATCCATTTCTTTGGTGTTTTTGATGGGCATGGTCAATTTGGTAGTC AATGTTCAAACTTTGTTAGAGATAGGTTGGTAGAGAAGTTATCTAATGACCCTGGATTG GTGGAGGATCCTGTTCGAGCTTACAATTC…
TGACACCCTTTATGTTGCTAATGTTGGTGATTCAAGAGCTGTGCTAGCTGCCAAGGGCG
AGGATCGGATTATTGCAGAGGACCTGTCCTCTGATCAGACACCATTTCGGAGAGATGA
ATATGAGAGAGTGAAACTTTGTGGAGCAAGGGTGTTGAGTGTTGATCAAGTGGAAGG GATTAAGGATCCAAATATCCAACATTGGGGTAACGAAGAGAGTTGGGATGGTGATCCTC CGAGATTGTGGCTCCCAAATGGGATGTTTCCTGGAACTGCATTTACAAGGAGTTTAGG GGATAGATTGGCGGAGACAATTGGTGTGGTTGCAACTCCAGAGGTGTCAATAGTTCGG CTTTCACATAATCATCTCTTCTTTATTGTTGCTAGTGATGGCATATTTGAATTCTTGTCAA GCCAAACTGTTGTTGATATGGCAGCTAGATATACAGATCCTCGTGATGCATGTGCGGCT ATTGCTGAAGAGTCATATAAACTATGGTCGGAACTTGTGAA…
>MtPP2C53 ATGGGTAACGGCATCGGAAAACTCTGCCTCTGTTCCACCGGCGCCGGCAATACCTCCC GCCGGCACCAAAACAACAACCCTTTCGGAAACTCAATCTTCTACATCCGACCACCAGA CACATTTTCCGACGACGACTTCACAACTTTCCGATCACTCTCCGGCGCCTCTGTCAGTG CCAACTCCTCCACCCCACCTTCCACCGTCACCACCATAACAACAACCGAAATGGACTC CTCTGCTTCGTTTGAAAGCTCCACTTCCTTTACTTCTTCACCTATGCCTCTTCAGCAACA TGCTGGTTCCTCTGCTGGAAGCTGTAGCGCCGTATGGTGTAGCCCCACCAAGAAGTTT CCAAGAAGAAACTTGCTGAAGAAGATTCTCAA…
>MtPP2C79 ATGGGTAACAAAATCAGCAATTTGTGCCTTTGTTCTGCCGGCACCGGAGATATCTCCGG CAGGTTACAAAACACCTTTACCTTGTTGTCCAAGAAACATGACAAAGCTATTTGCAAC TCTATCAGCTATGTAAGACCGAACCCACCTCGAATCTCCAACGATACATTCTCTGACGA
CGATGATACCACCCTCATGACTTTCCGGTCAGTGGCCGGCGCCACCGTGAGTGCAAAC
TCCTCATCAACACCTTCCATTTCCCTTGATGACTCTCTTCAACATAGCACTGTTTTGGAT
TCATCTGCTTCTTTTGAGAGCTTTGGTTCCTTTACTTCCACAATGATGCATCCTCAATAC CAAAATCCGCATAATCCTCGTACCTCTTCTGTGTGTACTTCCATTGAAGAAGGGTTATCT TCGAGTCCTTTCGATCGTGTGTTTAATTCTAATTCCATTGAGAAATGTTTAGAACAAATG AAGGTGAACAAGCCTAATAAGATCAGCTTGAAGAAGGTTCTTGGTAGGGTTTTCTCTA ATGCAGTATCTTTTGGAAAAGGTTCATTTTTTAAGAAAAATGATAATGTTAATGCTAATG CAAATGCAAGAGTGAGTTGTAGTACTAGTTTGAGTGATGAGTTGAGATTGCATGATAAT AACTATTTGGATGATGATGGTGATGGATGTGGATCT…
>MtPP2C52 ATGGGAAACAAAATAGGAAAATTAACGGTATGTTTCACCGGAAACAACAACAGTAACC GTAAACACGACATATCCATATTAATAACGGATCCTTTAGATGAAGGACTTGGTCACTCTT TCTGTTACGTTAGACCCGACCCGACCCGTTTATCTTCTTCTAAAGTTCATTCTGAAGAA ACCACAACTTTCCGAACAATCTCCGGCGCCTCCGTCAGCGCCAACACTTCAACGCCGT TATCGACGGCGTTCATGGATTTATACTCCTACGGTTGTTTTGATAGAGCTGCAGCTTTTG AAAGTTCAACTTCTTTTGCTTCTCTTCCGTTGCAACCGATTCCGAAGGCTTTTTCCGGT AACTTCGGTGGTGTTGGTGGTGGGTTTCT…
GATTCGGTTGATGATGATGTTGTTGTGAAAGAGGATATGTTGTTTGATGATTGTTCTCAA
TGTGTTGATCAAGAGAAAGGGGAATCGATTTCGAAGAAAAAAAAGAGAGGTAAGAAT
TCTAAGAACAAGTACAAAGATGCCGCAAAGAAACATGAAGAGAATCAAAGGAGGTGG AAGTGTGAATGGGATAGGGAGAGATTAGAGCTTGATAGAAGATTGAAGGAGCAATTAA GTGGTGGTGACGATAATTCTGTTAATCATTCAGATGTTTTGGAAGCTCTTTCGCGAGCT TTGAGGAAAACCGAGGAGTCTTATCTTGATGTCGCGGATAAAATGGTGATGGAGAATC CGGAACTTGCTTTAATGGGTTCTTGTGTTCTTGTAATGTTGATGAAAGGGGAAGATGTT TATGTGATGAATGTGGGTGATAGTAGAGCTGTTTTGGCACAAAAAGCTGAACCTGATTA TTGGATCGGGAAAATTAGACAGGATTTGGAGAGGATTAATGAA…
>MtPP2C16 ATGGGTAACGGCACTTCTCGTGTTGTTGGTTGTTTAGTGCCATTCAATGGTAAAAATGG TGTTGATTTGGAGTTTTTAGAGCCATTAGATGAAGGTTTAGGACATTCTTTTTGTTATGT GAGACCAACTATGTTTGAATCTCCTGCTATTAGTCCATCGAATTCCGAGAGGTTTACAG TTGATTCAAGTACTCTTGATTCTGAAACCTTGAGTGGTTCGTTTAGGCATGATAGTATGG AGCATTCTAGTTCTTCTGGTTTACATAAGCAGGGGAAGAATTTCCCTGAAACTACGTTT AAGACAATTTCGGGGGCTTCTGTTAGTGCTAATGTTTCAACAGCAAGGACCGGTGGTG GTAACCAGAGTGCTTTGTTTGCTGGTGA…
AGTCAAAACTAGATGAGCATACAAGACCTTGCTCGTCTACTGTAAGAGAAGATGGCTC
TAAACATCAGGATGAAGGCCCGTCTACATCAGGGGAAAATGGAAGCACTGGGTTTGGT
TCAACCAACAAGGAGCATGAAGCTGTTTTTCCTGCTTCTGTATCAAGGCAGAATTCAA AAAAGTCATTTATCGGTGCAAAAATTAAAAAAATGTACAGGAAGCCAAAGTCCTTGTG TAAGAAACTCTTTCCTTGGAGTTATGATTGGCATAGGGAAGAAAGTAGTGTTGATGAA AAAATATTAGATGCCTCAGGACCTATTAGAAAATGCAGGTCTGGAGTAGATCATAATGC AGTTTTAACAGCAATGGCTCGAGCTCTTGAAAGAACAGAAGAGGCATACATGGAAAC GGCGGAGAATAATCTGGACAAAAATCCAGAACTTGCTATAATGGGGTCATGTGTTCTAG TGATGTTGATGAAGGATCAAGATGTTTATGTCATGAATCTGGGA…
>MtPP2C56 ATGGGAGCTGGAGTTTCCAGGTTGTGTTCTTGTTTCGAACCGGTTCAACACCGGAACA AAAAAACCGAGAACCAAGACGTTACTATTTTCACTGATGAACCGTTAGATGAAACCCT AGGTCATTCTTTCTGTTACGTTAGATCTTCGGCCAGGTTTCTTTCTCCGACTCACTCCGA TCGCTTTCTCTCACCGGAATCTACTTCTCTTCGGTTTTCACCAACTCATGAATCGGTTCT TAGAACCCGACCCGATTTTCGTGAAACTGCTTTTAAAGCTATTTCTGGTGCTTCTGTTA GTGCTAATAGTTCTGTTCCGAAAGCGGTTATTCAGTTGGAAGAAGAATCTTCCGCCACC GTCGGAGGAGGTTGTGGTGGCGATTTTGT…
CCAGACTGAAGAACGGTTTGTCAAAGCATAAGGAGGGTGATGGTTTGCCAAAACATA
AGGAGGGCAATGGTAGGAAGTTGTTACCGTGGAATTTGGGGAATCAGGAAGAGAAAG
AAGAAAAGTCTGAGGTGGAAAACAAACCCTCTGCTTCTGACACTGGTAGTGGTGGTG GGAGGAGGCAGAAATTGGGTCCGGTGGATCATGATTTGGTTTTGAATGCAATGTCGCG GGCGCTTGAAGCGACAGAACTTGCGTATTTGGATATGACGGAAAAGCTTCTGGATACA AATCCTGAACTTGCTTTGATGGGTTCATGTCTGTTGGTTGTTTTGATGAGGGATGAGGA TGTGTATGTTATGAATGTTGGGGATAGTCGTGCAATTGTAGCACATTATGAGCCCAAGG AGGATCAGGGTACTTCCAATGTGGAATCTGCAAGCAAGGGAGATGTTCGTGTTGGTTC CAGCAGTGAGAGCATAGTTGAAGAGTCCTTTGCTTTAGATGGAA…
>MtPP2C77 ATGGGCGAACATCTGGATATAGTTTCAATTGGATCTTGTGTTTTAATTTTGCTTCTTCATG GTAATGATTTGTATACACTTAATCTCGGTGACCGTAGAGCAGTATTGGCGACGTGCAGT GAGAAAGTCAATGCGATACGACTTACAGATAGTCACACCGTTGATAACGAAGCTGAAA GATTACCTGAAAAAGTTTATGGAATATGTCATAAGAAAAATCTGAATGATGCGTTGATG GAAATCCTTAGAGTTTGCAATCTTTCAAGCCCACCATATATTTCCTCTCAACCATCACTG AATGTCCATAAAATCTCAAATTCTGATCAATTTGTTATAGTAGGGAGTGATGGTTTATTT GACTTCTTCAGCAATGAAGAAGCAGT…
>MtPP2C62 ATGCTTAGTCCTGAAGGAGAAATTAAAATAAGTTTTGGCTATAAATGCAATAGTGATAG AGGTATTCCTAATGAGATCACAGACGGCTACAAAACCCTTCCTGAAGTTCGCCGAACA AGTAGTTTCTCTTGTTTGTCAGGTGCGGCCTTAAGTGCAAATGCTACACTAGCCAACAC AAACATTTGCAATGGTAAGTTAGGAGGAGAAATTCTTCCAAGTTGGGACTCTCCTAATT CGTTTCGTAGAATACCTTCTTCGCCAAGTCTTCCGCGGTTTGATAGACTATCATCTTCTC TCCCAAGTAGTCTCTCATACCTAAGTTGCAGCCCTTCCACTCCAAGTGATATTCTTGAG TACGACTCATTGAAATCCGCAAGTGACCG…
GTTATAAGCTGAGTGATAGTCTTAATTGTCAAGAGGATCATTCACTGTCAAGAACATCA
CGCGGGTCTTTTTCGCGCAGAGTACTTGATAGTCTAGAAAGTGCTCTCAGTCAGGCTG
AGAATGATTTCTTGTACATGGTTGAACAGGAAATGGGGGAACGTTTGGATTTAGTTTCG ATTGGATCTTGTGTTTTAATTTTGCTTCTTCACGGTAATGATTTGTATACACTTAATCTCG GTGACAGCAGAGCGGTATTGGCGACGTGCAGTAACGGTGACAATATGAACCAGAGTG AGAAACTCAATGCGATACAGCTTACAGATAGTCACACTGTTGAAAATGAAGCTGAAAG AGCTAGACTCCTGGCTGAACATCCTGATGATCATAAGGTCATCATAGCAGGAAAAGTG AAAGGTAAGTTGAAGGTTACTCGTGCATTCGGAGTTGGCTACTTGAAAAAGAAAAATC TGAATGATGCTTTGATGGGAATCCTGAGAGTTCGCGATCTTA…
>MtPP2C86 ATGAAGCCAGGGAAGCTCTATCTCGCTAATGTTGGAGACTCACGCGCTATTCTTGTTTC TCATAAGGGTGATGGTCCATTTAAAAGGTTGCATGTTAAGCAAATGGCCAGAGATCACA ATTGTGAAAACTCAGATATTCGAGAAGACCTCGCAATATTGCATCCAAATGATGATAGT ATTTGCACCTATGATTTTGGAAAATGGCGTGTTAAAGGCTTAACAAGATGCATAGGAAA TGCGTACATGAAGAAGGCAGAGTTCACTACAACGAGATTTTCCCAAGCCCCACCAGGG GATGGATTCTGGAAATTACTCATGAATGAGCAAGCTGCTAACATCGTAAACAACAATCC ACGAGAGCTTCAACAACACTTTGTGAGGGT…
>MtPP2C57 ATGTATCATCCATATCCAGCTCTCTACCAAGCAAACTTTGATGTAGACCCTTTGGCATGG TCGATACCATTGGATAAGCATCACTGTGGCCAATTCTCCATGGCTGCGGTTCAGTCAAA TGTAAATATGGAAGATCACAGTGAAGTTAAGGTTGGCAATGGTGCACTCTTTGTTGGA GTTTATGATGGCTACAAAGGGCATGTTCAGGAGAATGATAACAATATGTCTCTAGACAT TCCTAGGAAAGTTGTTTCTGAAATTGAGACAGGGTTTATTGAGTTTGCCCGAAGACATT ACGTGCAACTTGGTCAACCAAAGATTGGTATAGTTAGTTCAGGTTGTCTGATTTGTATC ATAGAGAGAAGGACATTATATCTCGCCAA…
>MtPP2C59 ATGGTAGTACCGCCGTTTCTAACTTGTGGGAGGAGTGGGAAGGGTAAGGATGAAGAA GAAGAAAAAAAAGAAAAAGAAAAGGCAGAAGAAGAAGTACATGACAATCTGGTGTG GTGTGAAGATAGAAAGGAAAATGATTACCATTGTTCTATTGCTACATCTCAATCTAATAC TGTAATGGAGGATTTTTATCAAGTTGAGTTTGGCAAGAACTCACTGTTTGTTGGAGTTT ATGATGGCCATAAAGGTCTTGATGCCGCCCGGTTTATCCGTGTTTGTCTCTTCCCTGAAC
TAAGTAGGCTTGTTACGGAGAACAAAGTCGTATCTGAAGATATTATGGAACAAGCTGTT
GATTTTATTGAGAAGGGCTTTAAGGAATATGTTACAAATAATATTGATGACGATGGAAG
GGTAGGAAGTGTTGGTTCCTGCTGCCTATTTGGAATAATATGGGGAAGGACTCTTTTTG TTGCAAATGTTGGAGATTCCCGCGCGATTCTTGGTTCTTCTAAGGGTTTTTTTAAAAGA CCACATGTTGTTCAACTTACAGTTGATCACCATGTTAGTCATGCAGCTGCTAGAGAAGA GATCCGGAACCATATCACTAATGATCCATTTGTTTTGTGCAAGAATCGTGGATCATTGCG AGTTAAAAGCTTAATTGAGATAACCAGAAGCATTGGGGATGCATATCTAAAGTGGTCGG ATCCACATCCAAGCTTTGAAACATTTTCTAGATATGAAGCAAATGTAATCTCAGAAAAA CCATTTACAGATAGAAGAGATATAGATGAGAGTGATAA…
>MtPP2C58 ATGGGTTGTTGGTTAGGATGTGGAAACCATGGCAAGAATCGCAATTGCTTCGATATCAA CAAAATTTGGTCGAGGGAACTAATTCAATATCAAAGTGGTCAATTTTCAATGGCTTCAA TTCAATCCAATGCAGTTATGGAGGAGCATTGTCAGGTTGAGGTCGGCACAGACAAGGC ATTGTTTGTGGGCATTTATGATGGACATGGAGGCAGGGACGATGTCTCCAAGCACCTTG CACATAATTTTTTCCGAAAATTGTGGAGATATATGAAGGTGAAAGATCAAGAGATGTCT TTGGTGAACATTCTGAAACAAGTTGCTGATGACATGGAAAGAGATATTAAGAGGTGCG CGAGAGAAAACACCGAGCTAGACAAAATAGG…
>MtPP2C36
ATGCATTCTTGGCTTGAAAATATAGTTAATCTATACAGGAACATGAGGAATGACAACTTT
GCTTTATTCGACGAAGACCCTCTCGGGAGATCGATTAATCTACAAAGCCATTGCTATGG
AGAATTTTCCAGTGCTGTTGTTCAAGCCAATACTACTATGGAAGATCAAAGCCAAATTG AAGTTGCCTCTAACAATGCACTCTTTCTTGGAATTTACGATGGCCATGGTGGCACCCAA GCTTCCCGGTTCATCTGTGAACATCTCTTCAAAAATCTATTGAGGTTTGCTAATGATAAT GAGAATGATATAACTGAAGCTACCCTGAGAAATGCTGTTTCTGCTACTGAAGAGGGTTT TTTGGATTTTGCAAAAATGAATTATATGCATCAGCCAAATCTTGGATATGTTGGTTCATG CTGTCTTGCTGGAATTATATGGAAAGAGACACTACATGTTGCAAATCTTGGAGATTCGC GGGTTGTAATTGGTACTATGGTTAATAAAAAGATCCG…
>MtPP2C35 ATGCATTCTTGGCTTGAAAATATAGTTAATCTATACAGGAACATGAGGAATGACAACTTT GCTTTATTCGACGAAGACCCTCTCGGGAGATCGATTAATCTCCAAAGCCATTGCTATGG AGAATTTTCCAGTGCTGTTGTTCAAGCCAATACTACTATGGAAGATCAAAGCCAAATTG AAGTTGCCTCTAACAATGCAGTCTTTCTTGGAATTTACGATGGCCATGGTGGCACCCAA GCTTCCCGGTTCATCTGTGAACATCTCTTCAAAAATCTATTGAGGTTTGCTAATGATAAT GAGAATGATATAACTGAAGCTACCCTGAGAAATGCTGTTTCTGCTACTGAAGAGGGTTT TTTGGATTTTGCAAAAATGAATTATAT…
GCTCTGAACCCTCAAACCCTTGAGGGCGAGAGTTCTCGGGCTCAGAGCAATCGGTAG
>MtPP2C34
ATGATTCAAACTTGGACCTTTTATACCTTAACTCCTTTATTGACCACTCATACTTTCATGA TAGGAAAAGAATTAGAACCAATTTTCGCAATAATAGCTTGTTCCAGAGCAGGATTAACT TCATTTTATATGTTTCGAATCTATTTACTTGTTTTTGAAGGATATTTAAACGTTCATTTTCA AAATTTCAATGGAAAGAAAAATAGTTCTTTCTATTCAATATCTTTATGGGGCAAAGAAG AAAAAATAAAAAACAAAATTCATTTATTAGCTTTATTAACAACTAATAATAATGAAAGGT TTGCTAATGATAATGAGAATGATATAACTGAAGCTACCCTGAGAAATGCTGTTTCTGCTA CTGAAGAGGGTTTTTTGGATTTTGCAAAAATG…
>MtPP2C84 ATGCATCCTTGGCTTGAAAACTCATGCGCTGTGATTGGTACTATGGTTAATAGGAAAAT CCATGCTGAGCAATTGACAAGAGACCATAAAATTAATGATCAAGCTATAAGCGAACTCA AGTCAAAGCATCCCGATGATCCTAACATTGTCAGTAGAACTATTGGTGATGCATATTTGA AAAGGCCTGAATTTATGCTTCACGAGTCGTTTCCCAAATTTAAAAAAGTTCCTAAACCT TGTACAAGTGGTGTGCCATCAGCAGAACCAGAGATGTTTACTAGAGTTTTAACAGAGA ATGATAAGTTTCTTATATTTGCGTCTGTTGGACTTTGGGAGTTCTTGTCAAATGAGCAAG CAGCTGAAATTGTTCAAAAGAATCCAAG…
>MtPP2C83 ATGCATCCTTGGCTTGAAAATATAGTTAATCTATGCAGGAACAGGAAGAATGACAACTT AGCTTTATTCGACGAATGGCCCTCTCTCGCAAGTTCGATTAATCTCAAAAACCATTGCT ATGGAGAATTTTCCAGTGCGTTTGTTCAAGCAAATGAAGATATGGAAGATCGAAGCCA
AGTTGAAGTTGCCTCTAGAAATGCACTCTTTCTTGGAGTTTACGACGGCCATGGTGGCT
TCGAGGCTTCCCAGTTCATCTCTGAACACCTCTTCGACGATCTACTGAGGCTTACTAAT
GAGAATGAGAATAAAATAACTGAAGCTACCCTGAGGGATGCTGTTTCTGCTACTGAAG CGAGTTTTTTGGATTCTGTAAAAAGGAATTATATGATAAATCGAAATCTTGGAAAAGTT GGTTCATGCTGTCTTGCTGGAATCATATGGAAAGGGACGCTACATGTTGCAAATCTTGG AGATTCACGTGCTGTAATTGGTACTATGGTTAATAAGAGAATCCGTGCTGAGCAGTTGA CAAGAGATCACAATTGTAGTGATCCAGCTATTAGAGAAGAACTCAAGTCAATGCATCCT GGTGATCCTACCATTGTGAAGGAAAAGAATGGAGTGTGGCGCGTTAAAGGCATCATTT CGGTTAGTAGAAGTATTGGTGATACATATCTGAAAAGGCTT…
>MtPP2C85 ATGCATCCTTGGCTTGAAAATATAGTCAATCTATGCAGGAAAAGGAAGAATGACAACAT CAACATGGCTTTATTCGACCAAGACCCTCATGCAAGTTCGATTGATCTCAAAAGGCATT GCTATGGACAATTTTCCAGTGCTTTTGTTCAAGCAAATGAAGCTATGGAAGATCATAGC CAAGTTGAAGTTGCCTCTAGAAAAGCACTCTTTCTTGGAGTTTACGACGGCCATGCTG GCTTCGAAGCTTCCGTCTTCATCACTCAACACCTCTTCGACCATCTACTCAGGGCTGTG CGAGCGAATGAGAATAAAATAACTGAACCTACCCTGAGGGATGCTGTTTCTGCTACTG AAGCAGGTTTTTTGGAATATGTAGAAAAAAA…
>MtPP2C18
ATGCTGCGTTTGTGCTTAAGCCCTCTCGATTTCTGCTTCCGTCGCCGTGGTGCCTCTGA
CTTTCTCCTCTGGCACACAGACTTGAAACCTCACGCCTCCGGTGATTTCTCAATTGCCG TTGCTCAGGCTAATTACTCTCTCGAAGATCAAAGTCAAGTCTTCACCTCTCCTTCTGCC ACCTATGTCGGTGTTTATGACGGTCATGGTGGTCCTGAAGCTTCTAGATTTGTCAACAA CCGTCTTTTCCCCTATTTACACAAATTTGCCTCTGAGCAAGGGGGATTGTCAGCAGATG TGATAAAAAAGGCGTTTAGTAAGACCGAGGAGGACTTTTTGCATTTGGTTAAGTTGTC GTTGCCAATTAGTCCTCAGATTGCGTCTGTGGGATCGTGTTGTCTTCTTGGTGCAATTTC TGATAATGTGTTGTATGTTGCCAACCTGGGTGACTCTAG…
>MtPP2C94 ATGTTTTCTTGGTTAGCAAGGATAGTTTCAGCGTGCTTGAGACCAGTTCGACGCTATGC ACGTATGAACAAAGACAATGAAAATGATTCTGATGAGTCATCAACATCTGAAGATGCTC TTGTTTGGTGTAAAGACCTTGAGAAACACTCTTGTGGTGAATTCTCCTTTGCTATTGTT CAAGCTAATGAAGTAATTGAGGATCATAGTCAAGTTGAAACTGGTTCTGATGCTGTTTT TGTTGGTGTTTATGATGGTCATGGTGGTCCTGAAGCTTCTAAGTTTGTTAATGATCATCT CTTTCATCATCTCATAAGGATTGGTAAAGAAAACGGTTCTATCTCCGAAGATATTATAAG GAATGCTGTTTCTGCTACGGAGGATGG…
>MtPP2C27 ATGCTTCAGTCATTGATGAATCTTCTCTCTCCATGTTGGAAGCCGTTCGGGCACGGTGG
TGACGATTCTTCATCCGCCGTTGTTGGAAGAGAAGGGAAAGACGGATTGCTTTGGTTT
CGTGATATCGGAAAATATGGCTCCGGTGAATTCTCTATGGCTGTTGTTCAAGCGAATCA
GATTCTTGAAGATCAGTGTCAGATCGAATCTGGACCGCTTGGAACGTTTGTAGGTGTTT ATGATGGTCATGGTGGACCTGATGCTGCTCGTTACGTTTGTGATCATTTGTTTCGTAATT TTCAAGCGGCATCAAGTGAGTCACGGGGTGTTGTGACTGAAGAGACAATTCGATCGGC ATTTCGTTTAACAGAAGAGGGGTTTACTGCTATGGTTACTGAACTGTGGAATACTCGGC CTCAAGTTGCAACTACTGGAACATGTTGTTTGGTTGGAGCAATTTTTCAGCAGACCCTT TTTATTGCGAATCTAGGAGATTCCCGTGTTGTGTTGGGAAAGAAAGTTGGGAATACTGG TGGGGTTGCAGCTATTCAGCTGTCTACGGAACATAATGC…
>MtPP2C87 ATGACTATATCCTGCTGGAAACCAACCGTGGAGGGTGGTGATGGAGATGTAAAAGGGA AAGTTGATGGATTGCTGTGGTATAAGGATTTGGGAAACCATCTTTATGGTGAATTTTCA ATGGCTGTAATTCAAGCAAATAGTTCGTTGGAGGATCGTAGCCAACTTGAATCAGGACC TATGAGTTCTGATTATTTGGGTCCTCAAGGAACCTTTATAGGTGTTTATGATGGTCATGG TGGAACTGCAGCTTCTCAGTTTGTTAATGACAATCTATTCTCCAATTTCAAGAGTTTTAC AGCTGAAGATCAAGGGATTTCAGAAAAGGTTATCAAAAGGGCATTTTCTGCAACAGAT GATGATTTTCTGTCTCTAGTGAAGAAGCA…
>MtPP2C11 ATGGTGAGATCTTGCTGGAAGCCAGCTGTAGATGGTGATGATGGGGATGGGAGTGGAA GTGGAAGTGGTGAGAGAGTTGATGGATTGTTATGGTACAAAGATTTAGGGAACCATATT TATGGTGAATTTTCAATGGCTGTGATTCAAGCTAATAGTTCATTGGAGGATAGAAGTGA ATTTGAGTCTGGACCTTTGAGTTCTAACCATTTGGGTCCTCAAGGGACTTTTATTGGTG
TTTATGATGGTCATGGTGGAGCTGAAGCTTCTCAATTTGTCAGTGACAATCTTTTTTGCA
ATCTCAAAAGGCTTGCAGCAGAAAATCAAGGCTTGTCAGAAAATGTGATCAAAAGGG
CATTTTCAGCAACAGAGGAGAGTTTTCTATCACTTGTGAATAAACAGTGGCTAAGACA GCCACATATTGCATCAGCAGGTACTTGTTGTTTGGTGGGGATAATTTGCAATGGACTGG TATATATTGCAAATTCTGGTGACTCAAGGGTGGTGTTAGGAAGACTAGAGAGGGCAAC AAGGGAAACATCAGCCATACAATTATCTGCAGAACATAATGTTAACCTTGAAAGAGTG AGAGATGAACTTAGATTAAGACACCCTTATGATTCACAAATTGTGGTTATGAGACACAA TGTTTGGCGCGTCAAAGGCCTCATACAGGTTTCGCGATCGATCGGTGATGCATATCTGA AGAAAGCAGAATTCAATAGGGAGCCTCTACCATCAAAGTTCA…
>MtPP2C22 ATGGTATCTGCTACAATTAGGCGAATTGTGTCACCCTGTTGGAGGCCATCTATTGAGGG TGAAAATTCTGGTGATGCAAGTGGACGTTCCGATGGTTTATTATGGTATAAAGATTTTGG AAGACATTCAGATGGTGATTTCTCAATGGCTGTTGTTCAAGCAAACAATTTGTTGGAGG ATCAATGTCAAGTTGAATCAGGACCCATGAGCTCAATTGAAGGAAGTCCTCGAGGTAC TTTTGTTGGTGTATATGACGGGCATGGAGGTCCAGAAACTGCCCGCTTTGTCAATGGAC GTCTATTTAAACATATCAAGAAGTTCACTTCAGAAAATCAGGGAATGTCAGCTGATGTT ATCACTAAAGCATTTTTGGCTACAGAAGA…
>MtPP2C91 ATGCTATCAACGTTGATGGACTTTCTAACTGCCTGTTGGCGGAGAAGATCTTCGGACAG AAAATCATCCGATGTTTGCGGAAAGAAAGAAGGTCTGCTGTGGTACAAAGATGCTGGA CAGCATCTCTTTGGTGATTATTCCATGGCGGTTGTGCAGGCTAATAACCTGCTTGAAGAT CAGAGTCAGATTGAGTCTGGTCCTCTTAGTTTTCTAGATACTGGTCCTTATGGTACTTTT GTTGGTGTTTATGATGGTCATGGTGGTCCTGAGACTTCTCGCTTCATTTGCGATCATCTT TTTCAGCATTTAAAACGATTTGCGACGGAGCATAAGTCTATGTCTGTGGAGGTTATTCG
GAAGGCGTACCAAGCCACAGAAGAAGGTTTTCTGGGAGTGGTTACTAAGCACTGGCC
TATGAATCCTCAGATCGCTGCTGTGGGTTCTTGTTGTTTGGTCGGTGTGATTTGTGGTG
GTTCCCTCTACATTGCAAACCTCGGTGATTCCCGTGCTGTTCTTGGGCGGGCTGTCAGG GCAACTGGGGAGGTTTTGGCAATCCAGCTTTCGCCGGAGCATAATGTGGCCATAGAGT CTGTTAGACAAGAGATGCATTCCTTGCATCCGGATGACCCAAAAATTGTCGTTCTAAAG CACAACGTGTGGCGGGTGAAGGGTCTAATACAGATTTCTAGATCCATTGGTGACGTATA CCTTAAAAAGGCAGAATTTAACAGGGAACCACTGTATGCTAAGTTTCGCCTTCGGGAA ACTTTTAAAACACCAATTTTGAGCTCTGACCCATCAATATCTGTTCATGAACTACAAGA GCATGATCAATTTCTGATATTTGCCTCTGATGGTCTTTGGG…
>MtPP2C82 ATGAACTATTTGACGGCGTGTTTTCGGTCACGTTTGGATCGATATACACACAGTGGTTC AGATTCTGGTGGTAAGCAGGATGGGCTCTTGTGGTATAAAGACTCGGGGAAGCACTTG AATGGTGAGTTTTCAATGGCTGTGGTCCAAGCCAACAACTTATTGGAGGACCAAAGTT ATATTGAATCAGGTAGTTTGAGTTCCGGTGATTCTGGACCGTACGGTACATTTGTTGGT GTTTATGATGGGCATGGAGGGCCTGAGACATCAAGGTTTATCAATGAACACCTTGTTCA CCATCTAAAGAGGTTTGCTGCAGAGCAACAATCAATGTCAGTGGATGTAATTCGCAAG GCAATCCAAGCAACAGAAGATGGATTTATGTC…
>MtPP2C20 ATGTTATCGGAGTTAGTGAACTTTTTGAAGGCCTGCTTTCGGCCGGGTTCGGATGGATA TGCTCGCACAACGTCGGATGCTGGAGGTAAACAAGATGGACTATTATGGTATAAAGACT CAGGGCAGCACATATGTGGTGATTTTTCGATGGCTGTAGTTCAAGCCAATAACTTGCTG GAAGATCAGAGCCAGATTGAATCTGGTAGTTTGAGTTTGAATGAGTCTGGCCCTCATG GAACCTTTGTTGGTGTCTATGATGGACATGGAGGTCCTGAGACGTCGCGGTTTATCAAC AATCACCTATTTCAACATCTCAAGAGATTTACTTCCGAGCAACAATCTATGTCAGTTGAT GTAATCCGCAAGGCATTCCAAGCAACAGA…
TGTGGTCAATTTCACCGCAAATTGCAGCAGTTGGGTCTTGCTGTCTTGTTGGTGTTATT
TGTAATGGAACCCTTTATATAGCAAATCTTGGTGATTCCAGGGCTGTTTTGGGAAGATTA
GTTAAAGCAACTGGCGAGGTTTTAGCCATGCAATTATCAACAGAGCACAATGCATCAAT AGAGTCTATAAGACAGGAGCTTCATTCTATGCACCCTGATGATTCAAATATTGTTGTTTT AAAGCATAATGTTTGGCGTGTGAAGGGAATTATTCAAATTTCTAGATGCATTGGCGATG TATATTTGAAAAAAGCCGAGTTCAATAGAGAACCATTATATGCCAAGTTTCGAGTTCCT CAGCCGTTCAAGAGGCCAATACTGAGCTCAGAACCATCAATACTAGTGCATCAGTTGC AGCCCCAAGATCAATTTATTATATTTGCATCTGATGGGCTCTGGGAGCACTTCAGCAATC AAGAAGCAGTTGATATAGTTCAAAACAATCCTCGCGCT…
>MtPP2C33 ATGGCTATTTCAATATTGAGAGCTGTGATGGTGTCAAATTCTCATTGTCAATCTCAACCA CTCATTCATTACATATCTTCTATTGATGAAAATGCTAAGAGAAGGAAAAGAGTAGTTTTC TCTTCTTCTCATTCTTCTGAACTTAACCCTGTAATTAGGTCATCAGAGGTTTCATTTTCTT TTGGGACTTGCCTTATTCCACATCCAAAAAAGGTTGAGAAAGGTGGGGAAGATGCTTT CTTTGTGAGTAACTATAATGGTGGAGTTATTGCTGTTGCTGATGGTGTCTCTGGTTGGGC TGAAGAGGACGTAGATCCTTCATTATTCCCACGTGAATTGATGGCTAATGCTTATAATTT TGTACAAGATGAGGAGGTGAATAA…
>MtPP2C23 ATGTCTAACCTATTCTCAAGAAGCTTCCACTGTCTATGGTTCCCATGCTCCAATCTTCCT CCTCCTAAACCACCTTCTCAAACCCTTCTTCCATTTTCTCCTTCAACCCCACTTCCCAG AAGATTTTTCACCTTCACCACCACTCACCACCCTCATATACTTCCCAGTTCAACTTCATC TTCAACCCCTTCTCCTCAAGAACATGAAGAACTTGATGTCATTTCTTCAACCGAGCGTT CGGATGGAAGTTTTGTGTTCACATTTGGCAATGCTAGTGAGATTAGAGAAAAGATAGCT GAATTAAACAAACAGAAACTTGTGCCTGAGGGTGTTGTTGAGGAAGAAGGTGTTAGT GTTTTGGTAAGTGATGATGGTGTTGAAAT…
TTTCAACAGTTTCTCCAGCAGAGTCAGATGTGTTTTCTGATCTGAGTAGTGGTGCTTCA
TTGGAAGTTGAAGAGAAAAAAGAAGTTGACAATGGCAATAGTGTGGATAGAGCAGCA
AACGGCGTAGCAGGTGGTGTTGATGCTGCTGACTTGACTGAATTGGTGGAAGTATCCA CTTCTTTAGAGTCTGGTAGTGTTGATGCCGACAGAAGTGAATTGGAACAAGTATCCACT TCTTTAGAGTCCAAGCAAGATGGTTACGCAACAGACAATCTGAGTGGTAGTTTTGATGT TGACATATCTGAATTGGTACCAGAGTCCACTTCTTCAGAATCTGAACAAGTTGATTGTA GTGCAAGAGAAAATCTGACTGGCATCATTGATGCCAAAACAAGTGAATCGGTGCCAGT ATCAATTTCTTCAGAGTCAGAGCAAGGTGGTTATGGTGCAACAGACAATGTGACTGGT AGTGTCTGTACTGACATAAGTGAACTGGAACAAGTATCCACT…
ACACATTCTCCAGGGTCATCTTCTGTTTTGGTTGCTTATTTTGATGGACAGGCCCTCCAT
GCAGCCAATGTTGGGAACACTGGATTTATCATTATAAGACATGGCTCCATCTTCAAAAC
ATCAAATGCCATGTTTCATGAATTCAGTTTTCCGATACATATAGTTAAAGGCGACGACCA CTCGGAAATCATTGAGGAGTACAAGATCGATCTAAACGATGGTGATATGATTGTATTTG GCACAAATGGTCTTTTTGACAATCTTTATGAGAAAGAAATAGCATCAACTGTATCAAAA TCCCTACAATTTAGCTTGAAACCTCAGGAAATAGCAGAAATATTGGCGACGACGGCAC AAGAGGTTGGAAGATCAAGATCCACTAGAAGTCCCTTTGGTGATGCAGCTCAAGCTTT GGGCTATGTGGGTTATGCAGGTGGCAAGCTTGATGATGTAACTGTTATAGTGTCATTGG TTCAAACTACATAA
>MtPP2C7 ATGAATCTGAATTATTACTGTGTCTGTAAAATGCCATCCAGTTATTTTTCGAGGCTCGGA TCTATTTTGGGGAAAAAAATTGGAATTCAGGATTCTGCTGAAATTCTGATTGGACAAGG GAAGTTATGGTTTGGTAGTGGTTCTAAGTTTTTTCATTCTGTGAATAAATCAAGTTCATT TTTTGTCGAGGCAACCCTTTTTGCACGTCCCGGGGTTGCCTTAGATTCCAGTCCGGAGT TTGTAGGTAAAAGAAGAACGTTGACGGTTGTTGATACATTGTCTAGAACGTTTTCGGTT CCGTCTGTATCAGGGCCATCGATTCAGGTTTGTAGTTATCACATTGATCGTGCCCTTTCT GGGGCTGACAAGTTTCAGATTAAAACA…
CCGGGAAAACCCTGAAGCTGGTATCTGGATCATGCTACTTGCCTCATCCTGATAAAGAA GAAACTGGTGGAGAAGATGCTCATTTTATATGTTCTGAGGAACAAGCAGTGGGAGTGG CAGATGGTGTTGGTGGCTGGGCAGATGTTGGTGTTAATTCTGGATATTACTCCCGTGAG CTCATGTCCAATTCAGTAGATGCTATTCGGGAGGAGCCCAAAGGTTCAGTTGACCCAG CTAGGGTGCTGGAAAAAGCATACTCAAGTACAAAAGCTAAGGGTTCATCTACAGCATG CATCATTGCTCTTACTGATCAGGGGCTTCATGCTATTAATTTGGGAGACAGTGGGTTTAT GGTTATCCGTGATGGTTGCACCATATTCCAGTCTCCAGTGC…
>MtPP2C68 ATGCTATGTGTTACGAATCTCTCAAAGCTGAATGCTTCGATTTTCGGTTGCATTGGCAA AACAATAGTAACAAGGAAACAACAGAGTGTGCCAGTAACAAGGTTTAATAAACCTGTT TTGTCTCTTTCTTCGTTGTGTTCGAGATCTTTTTTATCCAATTCAAGTAATTTCTATTCAA GCAATAACGTTGGTGCAAGAAAATTAATGGCTTCTTCACCTTCCAATGCTATTCTGGGA GATGTTTATGTTGATGATTTAATCTCGAGTTATAGCAGTGTTCAAGATTTCACAAAGCAT GCTGGTGTATACTTCAAGGAAAGAACCCATAAAGGGTTCGTGCGAGGTAGTTTGAGTT TGAGAAGACCGCAACAGGTTTTGTATGG…
GCTAGTTGGAGGATTCAGAATTCGGGTTTGCTTCATGGACCGTGGACAAAGAATTTCTC
GGCATCTTATTCTGCTTGCTGTTTGGCTGGTGCTGCACACGATCTTTCGTTTGATACCAG
CCCTCCTGATGAAAAACTGGAAAACTCCTCCACTTTGGCTAACATAACTACTCTTGATC GCAAGCCCTTGAAGATGTTATCAGGATCATGTTACCTACCACATCCAGATAAGGTGGCG ACTGGAGGAGAGGATGCTCATTTTATTTGTGAAGATGAACAAGCAATTGGTGTTGCAG ATGGTGTTGGTGGCTGGGCAGATGTTGGTGTTAATGCAGGACTGTATGCCCAGGAACT TGTAGCCAATTCCGCAAGAGCAATTCGAGAGGAACCCAAAGGTTCTTTTAATCCAGTA AGGGTGTTAGAGAAGGCTCACTCAAAAACAAAGGCAATGGGTTCCTCAACTGTCTGT ATCATTGCTCTTATCGATGAGGCACTAAATGCTATTAATTTGGG…
AAACTTGATGACTTAACAGTTGTCGTGTCTTACATATCCAACTCAGTCAATGAGTGA
Supplementary Data 3. The genomic sequence of 94 MtPP2C genes.
>MtPP2C38
CTTCTGTCTTTCTCATTGTGTCTCTGAAAGAGTACAAGACAATCTTCAATATTTTTATTT AGTCTTTGTGAAGCTTAAGGTTGTCGAAACATTTAACACAATAAATAATAACATCATAA CATAAGCATCCTACGTTTCCTTTGTCTCACACAACACAATCTTTTTATAAATATCTCATGT TTCTTTATCACTGTCTTCTGAACAGTGGAAACAAACATAGTATCAATGAATTCTTCAACT CCAACATAGTTGAATCCTTATTTTGACCGAGTTTAGTTTCATTCATCTATATCTTTTTCCT TTTTTGCTGTTTTCACCACCTTGATGACTTTCTACACTTGTTTTTGAAAATTTTGCTTTT GATCACAGAGTTTGTGATTTCAAACAAAAATC…
ATTGACAACACTACTTAACAATAACATTAATGCTGTTGTTGATTCTAGGTGATGTGCCAA
GAGTAAATGGACAATTGGCTGTTTCTCGCGCATTTGGAGACAGGAGTCTCAAGTCACA
TTTGAGATCGGACCCGGACGTACAAACAACTGATATAGATGTTGATATTGAAATTCTAAT CCTTGCAAGTGATGGAATTTGGAAGGTGAAATAGTTATTTTTGATTTCTTGGCTCTTTCT TTTAATGCTCAATATTATTAAAAAATAAAAATTGTTTGCATGTGGTAAACTAGGTAATGG CTAATCAGGAAGCAGTGGATATTGCTAAAAGAATGAAAGATCCACATAAAGCAGCAAA ACAACTTGCAGCTGAAGCAATAAAAAGAAACAGTAAAGATGATATATCTTGTGTTGTG GTTAAATTCAGATGATTATCTTTTTTACAACATGTGTCACAAATGATAAAGAGAAAGGG ATTTGTCAAGGTTTGAAATTGCTTTTTTGAATAGATTT…
>MtPP2C70 GCTTTTGTTTTTGCCTTTTCTTCTGTCGCAGGTTTCGCTTTGATGAAGGGTTTTTAGGGT TCTTTTTTGACTATTACCTTTTCTGTTTCTCTGATCACGCAGTTTTCAATTCTCAACAAA ATTTCTGATTTTGAGAAGTGGGTTTCTCTCAAAATCCTAAATTGAAGTGTCTATGCTGA GAATTTGGTGTAGAAAACAATATTGATCAAGTTGCTCAAGTCAACCCTTGTTTTTGTCA TGGATAAATTTTGTTGTTTAAAGTCTTCTTTTTCTAAGGTATGAATGTTATGTTACAGTAA AGTTTTTATTTCTTGTTTGTTGAATTTGAAGGCAATTCAATTTTTTGTATGGTGTGTTTTG TTTAAGGATGATGATTGGTTTGA…
ATTGTAAATTTTCTATGCTAGTTTGATCAAAATTCAAATCTGAAATTCTAGATTCTTATAC
TTTTGATTTTTATCATAGGGTGCATTTTGGGATGACCCTGCTGCATCTATCTCAAAAGCA
TATCTGAACACAGATCAGGCAATTCTTTCACATAGTTCTGATTTGGGGCGTGGTGGATC AACAGCTGTTACTGCAATATTAATCAATGGTCAAATGTTATGGACAGCTAATGTAGGAG ATTCACGAGCGGTTCTTTCAAGAAAAGGTCAAGCAGTGCAATTGACTACTGATCATGA GCCTAACACAGAACGAGGCATCATTGAGAATAAAGGTGGTTTTGTCTCCAACATTCCA GGTACTTAAAAATGCTCTCGTTAACCATTATTCCTCCGTTTCCAATCTGTCTGCTTTCAG ATTCTAATTTTTTGTTTGGATTTGTCTTTCTCGTTCAGTATATAGCTAGCATTCTGTGTAA AGAAACTATATTTTTTGTTGGAGGGCTTCTGTATAACA…
>MtPP2C54 CAGAAATGCAATAGAAATGAGGAAAAGAATGAACAAAGTATGAAAACAAAAACAGCT GTAACAATAATGAAAGAAACAAAAGAAACAGTGTCAGGTCAGCATTACTAAGCAATAA ACAACAACTCACGACACGGGAAACTGAAACTGAAAAGTCAATAAGGGCAACCTAGTT CCATTTCTTAGCAAAACGACTTCATCACAAGACTTTCTCTTCTTTTCTTACACACATAAC
ATAACATAACAAGAACGGTTATTAATATTATCATCAATCAAATTTAAACACCCTTGTTCT
GTTTCTCTTTACAATCACACACAACCCAGATCTTTCTTCTGATCAAAGTTTTCATTTTTA
ATAGGTAAGGAATTTTCGGATTACAAAAATTTCTGTTTTATTTTTTTTTTATGGGGTGTTG TTCTGGATGATAAAAATTGTTTTTTTTAATGATTTTGTTTTTGTGCTGATAATTCACTGTT ATTGGAGTTTTTTTTTTCTTTCTGTAAAGTTATGGTCTTTCGTTGACGTGATTTTTTTTTT
TTTTTTTTGTTGAAGGTTAGCAGAAGAGTTGGATGCTGTATTATATACAGAAAATTTGAG GTGGGAGTTGGAATACATGGATAGTCTTTGTTGCTTCAGCTCCAGTCAGGTGAGGAAC AAATTCTTCTACCCAATTTTGTAATATTTCTTTTTTGTATTTGTATTTGTAATGATCAATCT CCATGCATATAATTTTAGAGTTTTCCTTTGGATTTCACAAGGAGGTACTTGGTTGACCTG GTTTGTTATTATATCGTAAATAGTCTCTTGTTGGACTCAAGAGTTTCTCAATTTTTTTTGA GTGAATGATCCAATTTGGTCCTTCACAATTTTCTCAAGTACAAAAAATAATACCCAAAC TAGTCTCTGACATATTTTTACTAGGTACTAATT…
AGTGTACCGTCATATTTGCAAAAGCATCTCTTTTCTAATATCTTGAAGGAAGTGAGTTGT
TGAAACAAACTAAAGATATTATGTATTGGTTATTGCCTCACATTTGATTTCTTCGGAAAA
GGGCTTTTCTTCCTTTCTATTTTATGTTGTCTGTGGTACGACAATTTTCTTTCTGTTCTCA AATTCCCATACTTTTGGCAAAAAGTATCATAACGTTCTTGCGAACTTTGCAAGAATGGA TATTGTAAAATTGACTTAATTTACTTGTTTTTTATTTTTGGAAAGGGACATAATACTTGTT GAACCTTTGTAACTATTTTTGTTAACTATTTATGGTTGTGATTTTATATAGGACGACTTCT GGAACGATCCATTCATGTCCATTTCTAAAGCTTATGAGTCGACAGATCAGGCAATTCTT ACTCACAGTCCTGATTTGGGGCGAGGAGGATCAACTGCCGTGACTGCAATTCTCATAA ATAATCAGAAACTATGGGTCGCCAATGTTGGAGA…
TTTTTTTCCCAAAATATGTTGGATATACCCTAATGATTCGGTAGTCATATTTCAGAGTTAG ATTGATACAAACCATATTTGCATAGAAGGTTAATCGCCCAGTGTTTCTGAGTATTACAAG GATCTTGATAAAAAAAAAAAGTATTACATGGATGCCAATTGTTTACACAACCCCCACCG TGATTCTTTTTTGTTTTAGTGTTTTCAATTTTGTCACGAATTTTATGGATTAGTTTGATCC ATGAAGTCGACCTCATTTGGTGAGGTAAGACTTGGTTATTGTTGTTTTTGATTTTGTAAT AATTTCTTCATGTGGGTTATATCAGGAGATGTTGCTAGAGTGAACGGGCAGCTTGCAGT TTCTCGAGCATTTGGAGACAAAAACCTCAAAAC…
>MtPP2C24 GGCAACCTCTTCCTTATTTGTGTTTTGCAGCCATTGAAAAAACAAGACTTTCTCAATTC TCAACAATAATTTTTTTCATGGTTTCTTAATTCTCAATAATAAACAAAACCAGATGCTTA CAAATTCTTTCCTATTAATAACCTCTTTTGTAGTTTCTATCAGAAATTCAGAATAAGCTTT
TCTCTTCTGTTCTCAGTGATTGTTTTGTCTTTTTCTCTTCATTTCCGCAAGAGAACGGCA
AAGTCCGTGACCACCCACTTCCTATAAAGATCTTACCTCTCATTTTTCAGGAAAAAGTT
TAAATTTTTTGATTGGTTAGTGAGTTTTTCACTGAATTGATCATCTGGGTCTTGAAAATT ATCATCTGAGTGAAAAAAATTCAGAGGTGTTTGAGAGTTGTGGATTTTTTGTTTTTGTT TTGAAAATTTTGGTTTTGAAGATTAGCTGAAGAAGTAGATGTTGAGACAGAGTTGAAT TAAATGGATAGTCTCTGTTGCTTCAACTCTTCCCGAAAGGTGATGATTTTTTTACTTTTA TTTTGTGTTTTTTTTTGTAGATTATTTTGTGTGTTTTGTTCTTAGTTTTGTGTTTGGAATAT ATATAAACATTTTCTTAACGTTGAATTAAGTTTTGGTGATTTGAGGATTGTCCCAAATTT AGTTTTAATTAGCTTACTTGATGAACAAAATTGA…
GTTGCAAGAGTGAATGGACAGCTTGCAGTTGCTCGGGCATTCGGAGACAGAAACCTG
AAGTCACACTTGCGATCTGATCCAGACGTAAAACCCGACGATATCGACCAAGATACCG
AGCTCTTGATACTTGCTAGTGATGGTCTATGGAAGGTAAGTAAAACCTTGAATTTATCTT GTGTCCGTAACTGTTTCTAAAATTATTATTCATCTTTGCACTTGAGTTTGAGTCTCAATT CATTACAATACTCAGGTAATGGCAAACCAAGAGGCAGTTGATATTGCATTGAAGATAAA AGATCCACAAAAGGCAGCTAAACAACTAATTGCAGAGGCATTGAAAAGAGAGAGCAG GGATGACATTTCCTGCATTGTAGTTCGTTTCAAGTGATTATACAAGTCCTTGCATTTGTT TGAAAATCTCATGAAATCAATTTATCAGTTTGGAATTTTATGCAACATATGTTTGCCCTTT TTTCCTATTTAAAATTCAATTTGAAGCTCTTCAATC…
>MtPP2C55 ATGGTAAAAACTGAGTCAAATTCTCAGAAAGAATGTAAAGGAAATTAATTCAAGTTGC CAAGGTAAAAACATTATTGGGATTTGGGAACTAGAATGCAACACGTCACTTGAAAATC GTTTGAAAAACACAAGGTGTGTTTCAACTTTGGATTTGCCTAAACAAATTTAGAGGTA ATTGTGATCTGTTAGCAAAGCAAAATGTACTTCTTTTGTGGATTCTTGAGTATATATAGA TGAAACAAAAAGAAAATAGGTAAGGTAAAGAAGTTCTAGATAGTGTAGAAATAAATAG TTTCTTCGACTTTGAGCATGTGAAATACTACAAACACGGATACACGACACAGACATTGA AAATAATTTGATCAAATACGCTCATGGATAAA…
AACCGGAAAAGGAAAAAGATCTGGTTGAGAGCAGAGGAGGTTGTGTTTTTAAGAGAC
CTGGTAATGATGAAATAAGTTCAACAAAATTTATAAATGCATAACTTCCTTCATCATGTA
ATAATTTTCTTTTTTCATACATGAACATAAACTTACTTCTGTATATCATAAGAATTTCAAG TCTATGCATGACACCTATTTTTTTGCTGAATAGATAGAGTTTTCTAATAATATAACAATCA GAATGAAAGATTAAAAGTTTTCAACTTAAAGTTCTCTTGTCTATAACTCAATATGCATCA TTTTTTCCCTCCATTTTGTTAAATGTTAAGGGGATGTTCCAAGAGTGGATGGCCAGTTA GCAATGACAAGAGCATTTGGAGATGGAAAACTGAAGGAGCACATCACTGCAGAACCA GACGTGATGATCAAGAAAATTGACGAGGACACTGAATTCATCATTTTTGCAAGTGATG GTCTATGGAAGGTACGAGGATACTTTGTTTATGCTAG…
>MtPP2C29 GTCTTTAGTAGTAGGTAACGCGTGAAAGTGGTGTAAAAGTAAACATGAAAACGTTATA GTAAGTTGACATAAAAAAGAAAGAAACACGGTAGATATGTCTTTTCAAGCTGGCAAAG ATAATCTACGTACCATAAATAATTATTGTCCACCATCATCTTCATCATTCATCATTCATCAC TCTCAAGTCAAGTCAACTACCTTTCTTAATTTCCTCCTCAAACCAAACCAAACCACTCA TTCACTCATGGCTGCTAGAGATATTCTTCATAAGATGAAGGTATATTTTCATATAGATCCT TCATTTCATTATACTTTTTTGTTAAGTTGAATAAATTCCAATATTAGACCATACACACTTT ACTTGATGAAAAAAAAAAATATAT…
AACCATGAATTAGGCTTGTTTGCAATATTTGATGGCCATGCTGGTCACAATGTACCTAAC
TACTTGCAGTCTCATTTGTTTGATAATATCTTAAAAGAGGTAACTTCCCTTTTCTGGTTA
CTTCTTAACTTGTTTTCTGCTTTCTATGATTCATGAACTGTACTCGAGTTTTCAGACAGA TCTGCTTGCAGATCCTAAAAAAATCAACTTGAACAATTCATAATGTTAGTTCAAGTCAC ATGAATATGATGTCCAATCATCCATTTTTTCCCATGTAGCCTGACTTCTGGACAGAACCT GTAAATGCTGTCAAGGAAGCGTATAGTATAACCGATTCTAGTATTTTAGAGAAGTCAGG TGAATTGGGAAGAGGGGGTTCCACAGCAGTTACCGCAATATTGATTGATGGTCAGAAG TTAGTGGTAGCCAATATCGGGGATTCTCGGGCTGTCTTATCAAAGAAAGGTGTGGCCAA ACAACTGTCAGTGGATCATGAACCAACCACAGAACACG…
>MtPP2C93 TTCTAACACAACACACTCATCTTTCTCGTATTTCTTCTCTCATACAACTTGGCATTTTCTC CTCATTATTTTTTCGCCTCTTCACCTCTTACATACACCCTTCCAGAACTCAACAATGACC GGCAAAGAAATCCTCCACAAGATGAAGGTATATCATCTTTTTCACCCTTTGCTTTTTTCT CTTCATATTAATTACACACATTTTTTTTTTTTAATTTCCTTATATTTGATTTGATTTCAACC ATCTTTAATTTTCAATTAGCTACAAAATAGTTATTTATGACTCTGATCCACAATATTTTCA AATATTATAGTTAATTGGTTAATTAGCGGGATGGGGAAAAAATTACCAGTTAATTCTTAT GTGACCAGCAAACTTCAGT…
TCTATCAAATTGGTGGTATTATAGGGATGTCAAAAAGCAAGTTGGTCATTCTCATACCTT
CTTAATTTAAGAAACAATTCACTTTTTAAGTTCATTAATGACTGGTGTATCTGATCTATAT
TATAATTCAGATACATCAGTTGTTCAATGAATCTAAAAAGTGAATTTTTTCTTATATAGAC CTGAGCGAGTAACTTTTTTCAAATGAAAATCTGATGAGTGGGATAGGCCTCAATACCGA AAGAAAAATTATTCAATAGAGGTTGTGACATACATGAGCGATGGTAATAATTTATCAAA ATTTACAACTCCAGACATTATTTGTTTACAAGAGAATATTTCATACTATTATGGTCTAACA ATTGTAACACGAGAAATTCCAAGTTCTTGTTTTTTCAAATATTATTTTGAATTCCTCAAG TATCTGATGCATTTAGCCAATTATTTGGAAGATACACATAACATAATATCTTACAAGTTAC CAATGGAAAATATTAAGAAAATTCCACATGAA…
TTGTTTGATGTAGAAATGCAATAAATATTTAGTATTGGATGGTTAATGCCAAAGTAATTT
GTATGAATGCAAGAGAGTTTGATCAATAAAGTATATATATTTTCGAA
>MtPP2C13 ATAATTAAACCTACATCATGGATTGGACCAAAATCCACCTCAGATCATGTTGTGTGTGTC ATGCTGCCATTAAAAAAGAAAAAAAGAAAAAAAACTGTGTGTCTCATGCCAACCTTGT GCAAATAAGTAGAGCTTGACCTTAACTTGTTATTCAAAGTCCTCTTAGCTGAAATGGTT AATTCAATTTAGTAGCTTGGGAATTCCCAAGGGTATATCTATCTTTGAGTCTAAGTTTTT CTTTTTGGAACAATATTATTCTAGATTTTGCATGTGCCCATTAAACCAACCTTGTAGCCA GCGCCAAGGGAGAAGAAAAAAAGGCCAATCCATTTTTTACTCAACAGCTATATATATAT ATATTACCAAAAACCAAATGAATTGAG…
>MtPP2C9
AGGTAGAGGCTGACAGTTACTGATTATTCAAACTAGTCTCCTAACGGATAATTAAAGTC
AATTAATTCATTCAATTGAGCAGCTACTTCCACACCTTATTCAACACCTTTGTTGAATAT ATCATCACCTCAAACCAATTGGATCAAAAGACCTATTTATTTATTTATTTTTATAAGCTTT GATTTTCTACTCATCTTCTCAAATTCTCAATTTTATTCAGGTTCTGATCATATACTTAGAG GGAAAAAAAATGGGAATAAGAGATTTTCACTTCAAAGTCAAGGTAAGTCAAATGTTAT TTTATTTTTCTTATTCCATTGTTACATGAACATGAAGTCTCTTTGAAATTAATAAGAAAA AAAAAATTATGGACATGTTAGTTGTGATCAAATTTAAGGGAAAAATAATATATGGTCTTG ACCCTTTTGAGATTATGCTTATTAACAACAATA…
ATTAGTATATCCTAGTAGTTGAGTAGTTGAATAGTTCAATGCCAGAACAGGTAGCAAAA
ACTATGTATACCAAAGTTTCTTATAGCAGTTGTAGTCAGAGAAAACTTACTGATACAGC
CTTGAAAATTTTGCTTCTAACTCAAGTAGATTCGTGGGAATATATTGATGGCATATTAAG TTTCTTAAGAATTTTTTGATGTAATTTGCATCTATGTTTAGAAATATTTTT
>MtPP2C39 ACGTTGTTATTATTGTTAAAAAAGAAATATTACTATTAACTCTGTTGTTCTCACAAGTGT CCTCCACCCTCATCTCATTCTCATCTCATCTATCCATTTTAGATTCAAACAAACAGTTTTT TGATTGATTGATTCTACAAAAAACAAAATTCAGTTATCAAGATGCGTCTTTAACATTCAT CACCTTCACATTTCTTTCTTTTTTTCCTTTTCAATTAGATCACAATACATACTCATTATTTC TTAATCATTTAATTAACATTTCTTAATCTCGTGTTTCGAATGCATCGTTACGTCTTTTGAA TCGAATGTGAGTAACGATTCAACACCGATCTTATTAATTTTCGCATTTTCTCATTCAATTA TTTTTGATGTGATGTAGT…
GCTATTTGGGGTGCATTTTTATCTGTTTGCAGATGTCAATGATCATAAAGGTCATCTGTT
CTGTTGCCTTGAGAATTTCTAAATGAGTTTTTAATATTCCATGCAGGTCATGGTGGTTCT
CGCGCTGCTGAGTATTTGAAGGATCATCTTTTTGAGAATCTCATGAAGCATCCGAAGTT TTTGACGGATACCAAATTGGCTATAAGTGTGTTTGAATTTCACTTATTATTTCTTGTAATA TTGAAGACATGTCACTTTTTACCATTTGTTGATACTTTCTTGTAAAATCTGACATCATCC GAACCATTTGAGTATGCATTTATTGTGTTAGTCCTATTTCATTCAAGGAGTCTAGGGTTG GTTCATGGAGTGCTATTCATTTTTCACTGTCTTATATGTGCATGTTTATTAACTTAAGTAA CCTTGCAGGTGAAACATATCAGCAGACGGATGCTGAGTTTTTGAACTCTGAAAAAGAT AATTTCCGGGACGACGGTTCTACTGCTTCAACCG…
AACAATTGCATGTTGAATTATTGTATTATGTTGACATTCTGCTTTATTTCCTCGTATATTTT
CAGGACCAGGAGATAGATGAAGAAACTGAGGTGCTTGTTCTTGCAAGTGATGGACTCT
GGGATGTAGTACAGAATGAGGTAAGATCGGTCTTCCTTCTCAGCCCTGCATTGCTTGTT GCTTTCACATAATCAGGCAGGAGTTGTTTGTCATTAGTAACAAATACAATTGGTAAAAT AAAAAAGAAACGATAATGAGCATGAAGATGTATATTTCAGCTGGTGGAATGCCGTGTTT TCACACTTTTAGAACCTAATCCTATCATCAAATCCCCCATGTAATATTTAACGATTATATC GTTTAAGGGAAGTGAAAGAAAGGACTGCCTGATCACATTGTTTTGTTTAGCATATAAGA TGGGACGTGGAAATTAATAGATGGGTACATGTGGGTTTGGGGAGTCTGATAATGAACTA TTTACTCGTTATTTTGGCCACTTCTTTTTAACTAATG…
>MtPP2C21 TCCCTTTTAACTAAAGAAACAAAGTTAAAAAATTTAGGTTAATTTCCGTAGGAATTTAC GGAGTTGAACCTATATTCTTACGAGATGAGTTCCAATTGGACCAAACTTAGAGTTCATA TTGAAGTCGTTTGTCTTTTGAGTACTTTTCTCGTCCATAGTGGATATGATGTTATAATGAT CTCAGACACCGACTCCGTCAAACATGCCACCACGGCCGTTGGAGAAAAAACCTCCGC CGCATATTCCGATAAAGATCAACCCTCACCGCCGTCAGCTCCAATTATTGTGATGCCTTC TAGAGATCACGATTCTCTCTTCAGTGGTGGCGGCATCAGGTACTTACTTTTGTTCATCTA TTTTTATTTTAAATATTATGAATGAAT…
GATTGTGTGCTATCCTAAGTGTTTATGGACTCGAATTTACCCGAGTCATGTGTGGTCTGT
TCTAGACTTTTTAAGTATTTTAATCTTATCAACTTATGCAAGATATGCGTGTGTGTGTGTG
GTAGACGCACACACACAAGTAATTACGTTTTGCGATCTTTCTATTTCCCTCTCGATTCTA CTTAATTAGGTTATTTCGATCCTAGCTGTGATTTTGTGTGTTGCAATCTTGCTACGCCCTC CTAATCTTGGTCAGAAACTCGATCATGACAATCTTGAATGACATAATCATCTGTTCTATT AAATTCCATTAAAAGAAAAATTTGGGACCTGTGAAATTGCCGTGTTGGATCAAGTGCC TATCTCCAGGCCAAAATCTATAGCTGACGGCAATAATGCAAATGTGCAATGTTATTTCCT TAAGGATTCTCAGAGCCGCGCCTAGCTTTAGCGTTTGCAGTGATGGTTAAACCTGCTGA AACCCAGGCATGAAAGCCAGCAAAACCCTCGAATG…
TGGTCAGATGGTTGGCTTTTTTGGTGTTTTTGATGGTATGTCCTAGGGTTTTTGTATTAAT GCTTTAACTATTTTTCCCTCTTGGTTTCCCCAATTTTTGATGGTTTATTCTATTCGTCATAG GACGATCTGCCAGGATAAGACTCCTATAGAGTAAGATTGTCTCTTAGCCGAACAAGTAA AGGTGTACTCAGTATTCACTGTTGGTATAATTTTTAGTATACCATGATCTTATTACGCACT GCTATTTGATGTTTGATATACCCTTGATAACTTAATAGATGAACTCACTTTAGTTTAGTTT AGCTTTTTCCAATATACCTGGGTTCAATTACTAGGTTAGACTATTTTAGATGATAGAGTA GAGCATCAGAAATGAGCTTGGTAGACGAT…
AATTTCACCCAATAATTATATATGTTCAAAAGAGTGTTTAGCTAAGATTTTGGTGAAATT
TTATTTTGTATTTTTTAGCTCTATGAATTCTAAAATTTTATGCTTCCTGCAGCACGATGTT
GTTACATTTTCGGTAAGTAAAAGTATTTGATGAAACCCGAGCATCTAATAATGCACTCTA TACCTTTTCAGGAGGCAGTGTCTTTGGTACAAAATTTCACTGATGCAGAAGTGGCCTCC AGAGAACTTATTAAAGAAGCTTATACCCGAGGAAGCTCGGACAACATCACTTGTGTTG TTGTTCGATTTGATCCACATCCTATTGCGACTTCTGGCAACTGAAATAGAAATTACAAA CGTGTGTGAAGTCTTACCTTATTTTCATATGAATTACTTCTATTAATTTATTTTAGTTCTGA TATTATAGTTTTATAAGTTGTTTTAGTCTTCTTGATTACTCCTATCTGGAAAAAGGAATAC TTGTAGATATCATCTGCATTTGGTTTTACACATG…
>MtPP2C42 GAAGATTATGTTTGAATGAATGTCTGAATTGTTGAACAAACAAACTATGGGTTGTCTTG AACTTGAACTAAAATTAAACAAAAGACCTCTTCTGTTTTCTCAACTCTCTCTCTTTCTC TCATTCTTTCTATCTTCCCTTTCTCAGGTACCTAACTTTCTCTCTTTTTCCCTCCCTTTTTC TTCAACCATTATCCATATCAATTGTAAAATTTATGCACACAAAATTAAATTAAAAATTAA ATCAAATTTTGTGTTTATATTTCAAAAAATGACCCTACACTAATGTTATGATCACTTGGTA TCCTTGGCAGGAAAAAATCAAATAAACAATAGTGCTTTTCTTTCATCATTTTGGTCAAA GAAAGAGAAATATTGTAGTTGTA…
TGGTGATCGTTTGCTTGTTGCAAATGTTGGAGACTCCAGGGCCGTTATATGCAGGGGCG
GTAATGGTAAGAGTACTATCTTCATAGCATTACTCACGCTCTTAGATGCACACAATTAAT
TAACTGATTGTACTGTTATATTAGTCTTTGTTGAAAGACTATCTTGATATCATTTAGCATT GATAAATATCTAAAGGTTATTCAATTGTTTTTAAGCGTATAATGTTAGTGCACTAGTAAA AATGGTAAGGATGCATCGCGTATGCATGTATGTGTATAACAAGTTCTGTTGTAATTACTG CAACAGAATAACTTCAACCTTCTTATGTAGAATGCTTACTTAATACTTTCCTTCCAATCG TGCTTTCTTGTAGCAATTGCTGTTTCTCGAGATCATAAGCCAGACCAAACTGATGAGAG GCAAAGGATTGAAGATGCAGGAGGCTTTGTTATGTGGGCTGGTAAGGTGACATTGTTG TATATTTTTATTTGTTTCTTATTTATCACTATTGA…
>MtPP2C3 TAAAAATAATAATTGATTGACACGTACTTTAGATCGAACCAATTTATTTTTTGGGTGTTA GATTTTTTTTTTTTTTTTGTTCCTAAAAACAGGATTGAATGCGATGAACTCAATTGTTGT TCAATCAAACAGACAAAATACGATGAGCTGACTTCAACTAAATTGTTGTTCCAAAATTT GTCTCCTTTTTTTCCCTTCTCTCTCTCTCTCATGGCATTTCTCTTCTCCTCTCTTCCTCAG GTACTTTCTCTCTCTAACTTTCTTCAGTTTTTTCATTCTTTATGCAAAAAAATAACAAGA TCCCATGTACCAAATTTTGCATCTTTCTTAATATCTACCAATTGGGTGATCAAAAGTTTG AATCTTTTCTCATAAATTTCAATT…
ATACACCTGTTAGTGGTGGAGGGCTCAGGTTTGTTAATGTTGTTAATTTTTGTCTAGATC
TATAAATTTTATGAAATTGTTTTGTTTTATCATTTTTGTTTAAGGTTTTAAATTGATGTTGC
GGTTGTATGTTGCACAAGGTTTGATCCTGAGAATAACCATGGTTTGTTTAAGGTTTTAA AAACTCAGAAGCCTCTGCAACACAACCACAATTGCTGCTGCATCTGCGGTTGCGCTGT CGAGGCTTCTGAAAACCTGTATATTGCGACTGCATATGTAGTTGCAGACGGAAATTTAA AACCATGGTTATTCTCAGGATTTTAAATTGGCGTTGCGGTTGCATGTTGTGTTACCTTTT GGCTCTGTTTGGTAAAAAATAGCGGATAGCTGATAAGCTAGCTTACATAGAGCAGTTTT TCTTCAGGTTTTAAATTGATGTTGCGGTTGTAGGTTGTGTTGTCTTTTGTGGTTGTGTGG CAATTCTTGATATTGTGAAATTTGTCTTGATATGGTGG…
TTTTTTACACAGCTGATGCGTATACGCATACCGACTCTGAATTTCTGAAATCAGAGAATA
ATCAAAACAGAGATGCTGGATCAACTGCTTCCACTGCCATTCTTGTTGGTGACCGTTTG
CTTGTTGCAAATGTTGGGGACTCCAGAGCTGTTATATGCAGGGGTGGAAATGGTAAGG CTAGTAGCTGCATGTTTTTGTATTATAAACACTAATTATGTTATTAGTTGCTTACAGTGTA TAATTTATACTGTTTCACATGAATTTGATTTTCTTAAACCTGAGGAAATCATAATCGTTAT GGTTGTCAAATGGTTCTGGAAGTTTCTATACGATGTTATTGGTAGTCCTATAATTTTCTG CTTGATTCTTACTATTATTGTCAGCCCTCTGCGTTGTTTTGTTTCTAAATGAACGTTGAA AGACTATTTTTGTATCATTTGTGGATGAAATATAAAGGGCGTTGATTCAGTTTTAATTGTT TAATTAGACTGTGAGGGTGTAGGTGTTACTAC…
TGAGAATTGAGAAAAACATTTCAACTTTTTGATTTCAAGAATTGGTAAAATATTATAATT TACTATTTTTTTTTTTGTTTCCTTTAGCCATTGCTGTGTCCCGAGACCACAAACCAGACC AAACCGACGAGAGGCAAAGGATAGAAGATGCGGGAGGCTTTGTTATGTGGGCTGGTA AAGTCATCTTATTGTTAGCTCTTGTGATTTGATTTAGATTTTTTTTCCCATCTCTATGGAG TACTTAAAACCATACTTTACAGGAACTTGGAGAGTCGGTGGTGTTCTTGCTGTTTCTCG TGCATTTGGTGATAGACTCCTTAAGCAATACGTTGTTGCTGATCCGGAAATCCAGGTGT GTTCTAATATGGTGGCATACTGACATCCATTCTTTGA…
TTTTTTTTCCACTTTTCTCCAGGAAGCTGTTGCTATGATTAAACCAATTGAGGATGCAG AAGAAGCAGCAAAGAGGCTGATGAAAGAAGCGTATCAGAGAGGTAGTTCTGACAACA TTACTTGTGTCGTCGTTCGTTTCCTGATGAACAATCAAGGTTCTTCGTCTCGTAATAGCT CTGGCTAAGTGTACTTCAAAACATAGAATTGTGTCAAAATCAGTTAATTATAGGAGGAC ACTGTTCCTTGTAACTGTGTGTACTACCATGCAAGCATAGGAATCAAAAGTTAAACTTA TTATGGTCCTCTAGCATAGATATGTTGCTATCACTGTCTTACTTCCTAGCATAGATATGTT AGGAAAAATCGTTTTGTAAAGAGTGTGGTCAGAGTTTT…
TAATAATTGACATTTATATACACATGATTTGGATAAATCAATGAAAAGAGGAACAAATCT
TGTTGTGATCTTTAAAGGGTAGGGGGCAAAAAAATGTACATGAAAATAAAGAGGAAAT
TGAAGAAATGGACTCAGAATATATATATATATATATCGGCAAAGCAACTTTGCTTTTACG CACGACGAGCGAACCAAGTATTATCTTCATTGTCCAAAACAAAATACACACACAATTTA GATAAACAAATGAAAAGAGGAACAAATCTTGTTGTGAACTTTAAATGGTAGGGGGCCA AAAAAATGTACATGAAAATAAAGAGGAAATTGAAGAAATGGACTCGGAATAAACATAT ATCGGCAAAGCAACTTTGCTTTTACGCACGACGAGCGAACCAAGTATTATCTTCATTGT CCAAAACAAAATACACACAATGTAGATAAACCAATGAAAAGATGAACAAATCTTATTG TGAACTTTTTTAAAGGATAGAAGGCAAAAGGTTGCATTAAA…
>MtPP2C1
TTTTTTTTTTGTTCCTAAAAACAGGATTGAATGCGATGAACTCAATTGTTGTTCAATCAA ACAGACAAAATACGATGAGCTGACTTCAACTAAATTGTTGTTCCAAAATTTGTCTCCTT TTTTTCCCTTCTCTCTCTCTCTCATGGCATTTCTCTTCTCCTCTCTTCCTCAGGTACTTTC TCTCTCTAACTTTCTTCAGTTTTTTCATTCTTTATGCAAAAAAATAACAAGATCCCATGT ACCAAATTTTGCATCTTTCTTAATATCTACCAATTGGGTGATCAAAAGTTTGAATCTTTT CTCATAAATTTCAATTTTTTATGATTAACTAAGATTTTTCCTTTGCGGGGTTTCTATGCAG ATTAAGTCTCTGATTCCATAAAACAGACCCCA…
TGATATGTATCTACAGCCAGAATGGAAAATTCAGCTATGGATATGCTAGCTCCCCTGGCA
AGAGATCTTCAATGGAAGATTTTTATGAGACAAGAATTGACGGCATTAATGGCGAAGTT
GTTGGCCTTTTTGGAGTTTTTGATGGTATATTTACATAATTCTCCTATCTCCATCTCTTTCT ATCCATGCTACTTATTTTCGGAGGTGCTTAGCTAAGGGACTGGTTGTAGTTGAAACATT GATCGGCTGATCGGACACGTGATGACCTGTCAACCCATAGAGAACTAATAAGATGTTTT TACTTATATTATTATTTTTTTCTTAATTTGTTTCTGTCAGTGGATTTTCCTTTTGAAGTTAT TGGGAAATGGGAAATTAATTGTTCCATGTGGCTTAGTGTTTCCTTATGCAATGCTTCTAG GCTTTTGCTTTTAGTTTCTCAAATGCACATGCACGCCCACATAAAGAGGAAAGTTTGGA TTTGTTTACAGTTATGGTCTCATAAAGTATAA…
TAGAGCAGGATTCCCGTTTACTTGCTAACAAAATTATTATCTTTCAGTTTTTATTTTGTAT
GTGGGTGGCTGGCTGAAATGACAATTGTTGATTTTCCTTTTTAATAGAGAGAAGATGGA
AGATAACTAGAGAGAACACGTTTTTGGAAATACTGAAAATAATTGTTCTGAATTTTTTT ACAATTTTCAAAAACATTCAACCTAAAGTCTTATCCAACTCTAACTCAATTTTTTTTCCA CTTTTCTCCAGGAAGCTGTTGCTATGATTAAACCAATTGAGGATGCAGAAGAAGCAGC AAAGAGGCTGATGAAAGAAGCGTATCAGAGAGGTAGTTCTGACAACATTACTTGTGTC GTCGTTCGTTTCCTGATGAACAATCAAGGTTCTTCGTCTCGTAATAGCTCTGGCTAAGT GTACTTCAAAACATAGAATTGTGTCAAAATCAGTTAATTATAGGAGGACACTGTTCCTT GTAACTGTGTGTACTACCATGCAAGCATAGGAATCAAAAG…
>MtPP2C72 TAACACTTATTCATTCAACGGTACGAAAAAAAAAAAAAACATAAACACACGAACAAA CAAAGACCAATTCCAACGTTAAATTATTTGACTCAAACAAAACAAAAAACCTTAATCAT CGTGAACAACAACAATAACCTTAAACATGTCTTGCTCCGTCGCGGTTTCGAATTCGCCG GTGTTTTCACCTTCTTCATCTCTCTTCTGCAACAAATCTGAAACGTTAACGTTATCTCTT TCTCATCTCAAACCATCTTCAACAACAACAACAACGTCTTCATCGTCTTCTTCTTCGCC TTCTCCTTGTTCTTCACCTTCTTCACCTTTTTGTCTTCGGTTACCGAAACTACCCTTGGT TTTTACGTCTAACAAGGATTCTGGGTCGC…
GTTGCTGAGGCACTAACATCTGATCACCGTCCTTCAAGGGAAGACGAAAAGGACAGA
ATTGAGACCCTGGTAAATTTTCTTACCATTGTATTGGCTTCTCTTTTTATTTATGTTTTTTT
GAAACCTTGTGTTTGAGTTTGGTTCTTAATCTTATGCATTGAAATTTGTCTTGCAGGGTG GTTATGTTGATTTATGTCGCGGTGTTTGGAGGATTCAAGGATCTCTTGCTGTATCAAGAG GAATTGGAGACCGACACTTGAAACAATGGGTGACAGCGGAGCCCGAGACTAAAGTTA TTAGAATTGAACCTGAACATGACTTGTTAATATTAGCTTCAGATGGATTATGGGATAAGG TAATACTTCAAAATTTCATTGCGATGTTATTGTATGTGTATTCGGCGTTTGTCAAACATGA TTTTGATTGGAATGTTTGTCTAATGTCAAACTCGTGCTAATCCAAACGCATTCAAATCAT GTTTGACAAAGATAAAATCAATTATGATGATTTTC…
>MtPP2C46 CATTCAAACCAAAACCAAAAACAAAAACAAAGGAGTTTCAAGTTCTAAGCAACCAAA GAAGAAAAACAACCATGTCTTGCTCCGTTGCTGTTTCAAATTCTACTATGTTCTCTCTC TCCTCTTCTTGCCATTTCTCTCTCTCCAAGAGAAAGAGGCCAGATAAGCTTGATATACC TGTTGCTAATCTCACCATTGAGCTCCAGCCGGCTGCACCGTCTCCGACGACGGCGAAG GATGTTGTTGAGGTGGAGGGAGATGGATTTTCTGTGTATTGTAAGAAAGGAGGTAGAA AACATATGGAGGATCGTTATTCTGCTTCTGTTGATCTTCATGGTGAATCAAAACAGGTA ACTTCAAATATAATGGAATTCTGGCATTGAATT…
TTAACTTAGTAACTGATTAAGTTTCTCTTTTCAATCTTGTTCAGGTTAGTAATCAAGAAG
CAGTAGATATAGCACATCCTTATTGTGCAGGGAGCAATAGACAAGGATCCTTCCCAGCT
TGTAAGAAACTTGTAGATTTATCTGTATCGCGAGGCTCTATCGACGATATAAGTGTTATG ATCATCAAACTACAGAACTACGTTTGAAGTTTCATTAATACAAACACAGACGACTAACA CGACACCAGTATAATTTAGTAAAATGAATGTAATTACATGTTCAGTGCCCGATATCAATG TATGTTGGACACCAGAGACGTCTTCAATCTGAAGTGTAGATGCTACATAAATTAGGATG ATAGGATGCCTTCATTTCATTCTTTAACATTCTTCATTACAATTAGTCAGTAGATAGGGA ATGTGATAATAGTTAACAGAAAGAAAGACGGTGCCCTAAAATAGAGTACCTAGATATTA TTCTGTAAAAATAGCAGAAATTTGGTAAAATTTTGT…
>MtPP2C47 ATGTCTTGTTCCGTTGCAATTCCAAATTCTCCTATATTCTCTCTTTCCTCTTCCCATTACT TCACCAAAAATTGCTATATCATTTCTTCTTCCACGGATTCTCTCCCAACCTCTTCTTCTTC TTCACACTCCTCGCCGGTTTTGAAGAAAAAGAGACCTGCTAAACTTGATATACCTGTTG CTTCTCTCATTGTTGAGCTTCCACCAGCAGTACCATCTCGGTCGGCAGCGAAGGATGTT GTTGAGGTAGAAGGAGATGGGTTTTCTGTGTATTGTAAGAGAGGAAGCAGGAAGCATA TGGAGGATCGTTACTCTGCTTCTCTTGATCTTCATGGACAATCTAAACAGGTAACTTCAT GGGTTGCATGGATTTGTTCATCTTT…
>MtPP2C12 CGGCACTAAACAGAGAAAATACTGGCGCGGATACCATTTGCTTTGGCGCAATCGGAAA ATCTGATTCTAACGGTAATCATTCCTCGCTTTTCAGCATAGAGTGTGCTGAAATGGAAAT CCTTCCTCAATTTTCAGTTCCTCATCCCAAACATGATTAGAAAGCACTTATTCATCGCGT TAGGGTTTCTTCTCCTCTCCACAACAATCCCCTTCTCTCACGCTGAATCATCCACATGCT TAACCGTTTACAAACACGGTGGCGCTCCGGCGGTGTTCCAATCCCCAAAATGCCCTCG
CTGGAACCTCTTCGATCACAATTCTCGTCCTCAATACACCACACGTTGCCACTCTGCAA
TGCTCCAAGGTCGAAGAAAATCTCAAGAGGATCGCACTCTCTGCGTCCTCGATCTTCG
CATTCCATTTCCCGGTAAACCATTTATTAGACGTAATAGTTAATTACAATAATCAGTTATA GTTAAGTTTCATCGGAAGAGTTAGTTGCAATAATTAGTTACAGTAATTAGTTAACTTTCA TAATAGTTAGTTGCAACTTACAATAATCAGTTACATAGTTAGTTAAGTTTTGTTTGCGAG AGTAAGTTATAATTCTATGTGTTTGATGTTTGATTAGGTGCAATGGGAATTAAAGAGGTC GTGGTTGGGATTGTGGCGGTTTTTGACGGTCATAATGGTGCAGAAGCTAGTGAGATGG CGTCGAATTTATTGATGGAGTATTTTGTTCTTCATACTTATTTTCTTCTTGATGCTATGTAT TCTGTTATATCCAAGGCTTCGACTGGAACGTT…
ATTTGGCCTGCAGGAATCTGCTTACAGAAGCTCAGGTATGTTTCATGGGTTTAAACATT
GAGCTTCATATGTAGAGTTCAAGACACATTGCCTCAAGATTTCCTCCCTATGTTGATTGC
TAATGCATATCAGTTTATACATAATGAATTGAATGTATATGGTATAATCAACAAGGTTTGG TTCATTTTTTTTCTTATTTAACAGGAAATTAATCTATATACTATTACCCTGACCTCTGCTGC AGTTTTCAAATCCTTTGCTTCACTGCATGAACTACCCCCATGTTATAATTATTCCATATGC CTACTGCTCCTTCACACATACTTTAAAATTTTACTCGGATGAGTTTTCTAAGTATCACAA ACTTCAAGTAAAGTCAATTTTTAAAAAAGGAAAATCATTGAGAAGAAGAAGAGGAAA AATATTATGAAGAAAAAGAAGGATGATCCTAAGCAAAACAATATAAAAAAAAAGTCAA GAAAAAAAGCCAAAATATATTCTAGCAGTAACAG…
GGTAATATTACTGCAAAAATGAGCAAGAGTGACAATAATAGAGACAGCAGCTCAAGTA
ATCCTGAGTGTCAGGATGGTCCTTCTAACTACACCCTGTACATTTTGAAACGTATAATGG
TAATACATTTGAATGAAGCAAGAACTATTTTTAATGGTTTCAGTTTATCCGGATCTCTTT GGGTGTCATAAATTGATAATGTATTGTGAGAAAGTAGTATAAATCTATTTTATTACATCAA CATAATTAACATGCAATAATTTTGCGAATTTGTACAAATTACACCCCCCCCCCCCCCCCC CCCCCCCCGGTCTTTATTTAGGGGCTTGATATGTTTTTTTTCATCCCTATAAACAATTTCT AGAAGTTGGGTCATTGTGCTGCTATGTGGATTATTTATCCCATGAGAAAGCTGCTCACA GATGCGGAGACAATGGGTGGCCCCTTAACACCCATATGTCAAAACTACATTGAGGTCC CCTATAGGATACAACCACATCTGTTCTCATTTTT…
ACATGGTGTTAAACAAAAGTGATCAGTGTACCCACCCAATGAATCTGGAAAAGTTAAT
TTCTTTCTCACAAGGGAAGATACATGGATACAGAAAAGTAAAAGGATACTGTTACTATA
AACCTTTTGAGTCCTCGTGTAATAGCTTTGGCTTCTAAGAGATTTGATCTTAGACATTGT TTCAGAGCCTCCGTCCAAATAGTCATAAATTTAATCCTCGCTGCCCCCATTCTTCTTAAT TGAGGTAATTTAAGTATAATTAAGATGGCTTGTTAAAAAAAAAAAAAAAGGTATACGTA AGATGGGCCTTAGCGTTCCAAGCATCAGGCCCAAAGGATCTTTGTTAAGCAGCTTTTTA GATATAAAACCTTTTATAAGCCTTTGCTAGCTACTTCTTTTAGGAGAGTTGATCCTTGAC AAGAATACAATTGCAATATTAGAGCAAGAACAATATTGATCATTTCAGCATATTACATCA AGAGTTTACATCTTAACTGCTTTACGTGCAGCTGA…
TTTATTCTAACCTTTTTTTTAGAATAAAAAATTGATGGGAAACAATTTAACCTTTTATGCT
ATATATTTGATGTCTAGTTAACTTGCTTCTATTTATAATATGATTTGATCTATTGTAGTTAAT
CCATATTTTGTGTGAAAACTGTGCATTTAGTGTTAAATTGATATTCATGTTTGACTATCTC CTGCTTACATTAAGAAAAAAATTCTTTATCTGATTTTTTTTGTATATAATTGATAATCATTG GTTTTAGTCTTCGACAATGATAGAAGCACAACTGGGTTATTGCTTACCTTTAAAATTGG ATTTGGCTATCGAATTATTTGCATGTGTGTGTGTGTGTGTCTGTGTGTGTGCATGCATGC ATATTTTACTGTTTTGATTGCTGAATTTGATGTCCTTTTTCTGTTTCTTGTAGGCGTATTAT TGACTTTGGAAGTGGAATTGACGAGTTCACAATAAAGCATTTATATGCTTCTACTGGGC CTTCTAGGTATCTTATTGCTCAGTCTAAAT…
TTTTTTTTCTAAAAGATTTTGCATGATTGTTTGGTGGATTTAGATTTTACACGGTATTACT TGAAAATTTTGAAGCAATCTTTCTGCTATTACAGGTATGACATGTGGAGTGTTGGTGTT GTGATGTTAGAGATGGTCTTAGGGACACCAAATATTTTCCAGATAAATGCTTTAACACG TGCTCTTTTGGATCGGCATCTTGAGGGCTGGAATGAGGGTGTGAAGGAGCTGGCATAC AAGTAAGTGTGCCTTTTAGAAGGCTAGAATCATAACCTTCTTTAATACTGTAAACTTTTG GCTCTCTGACAATATTTTTTTCTCTATAAACCAGAAAGACAGCTAACATTAATTCATGTG TTGTGCCAATTTCAAAGTGAATGCACTTAGTTATTT…
GTCCATTCCAATGGTTCATAGGCTGTGGGGTCACTAACCTCGCGTTGAGACAAAAGCA
ACAAATCGTTACTTCTCACAAAAGCCAACATTGGAACGTGAAACAAACCATCTCAATG
GTTCACAAACATGATTTAGTTGTTGGAGACACACTGCCTTCCAACTTTCTTATTTGAAC ATATTGCCTAATGAAGTTTTCTTTTCTGTCATTATAGGTTGGAGTTTCGCCTGCATCCTG GAAATGCTCTGAAGAATTCTTTTCTAGACAAATTAAGGCTAGAGATCCTCTTAAAATAG GGTTGGCTGGCTAACTTTTTATGCTTTTATCGTGCTATGAAATATATTTAGTCTTCTCCTA TGAAGCAATTGTTTTCTCTTCATAACATTTCTGTTAGTCTTGCAGTTTTTCAAACATCTG GGCTTTACGGTTAGTGCGCCATCTGCTTATGTGGGACCCGGTAAGTTTCATGATAACTG TTGATAGTAATTTAGTGATCCTAAAGCTCCATATT…
>MtPP2C8 ACCAACATTTCACAAAAAACATCATTTCATTTTTTTTGCATGCAAAAAACGACCATGAA GAACATGAAACGACACTCATCGGAATCTTCTCTCCGACGAGTGGATTCTCCTGTTGGA GCCGTTACGAAGCTAGAGAATGTTCACCGGAGAAGGTTGAAAATTCGGAGAATGAAG TATAGTTGTCAAGCAAAGATCCACGTCGGAAATGGCTCCGATGACGGTGATCTGAAAA CGGAGAATGCGCGACGAGAGATTCATGAATCTGTTGAGATATCGTTGTCGTTAGCAACT TCATCATCATCTGAGGAAGATGATCAGCTGTCCAAGCAAAACGGAGAGGTACACTGTT GTTGTTGTTAGCTTATTATACACGGAAAATCCTTG…
GTAGTACTATATTTGATTTTCTTAATATATTTGATAGTACTAATTTCTAGGCAGTATACAAC
TAGATAGATAATTGGATGCTCTCATCATGTGCTTGATTTCTGACTGATGTGTATGAAAAA
CATATATAGTCACACCGAGATTGCAGCAAATTGCAATATCTATACATTGTTGCATCTAGAT TCTAGAGTCAATTATTTGGATTTTGATTATTATTGAGATTTGAGATCTTGTACTATATTTAG ATTTAGATGATTTAAAGTAGATAAATTTTTTCATTCCAAAGAAAACTATTGTATGATAATG AATGAAGGTAATATTGATTTCCTTGTTTGTACACAGCCAAACAGGCCTGATGAGTTGAT GAGAATAGAAGAAGCTGGTGGAAGAGTCATAAACTGGAATGGCCACCGTGTTCTTGGT GTTCTTGCAACTTCACGATCTATAGGTTTGTATGAAATTTTAACTTCACAAATACTTAGA TTTCTAGCTTATGATAATGTTGGTTAATCCAT…
CAGGAGATCAATATCTTCGACCATATGTAATATCAAAACCTGAAGTCACCGTGACAAAA CGAACCAATGAAGATGAATTTCTCATACTAGCAAGTGATGGCTTGTGGGGTGTAATGTC TAGTGAAATTGCATGCCAAGTTGTAAGAAAATGTTTCAAAGGCCAAATTAGGAGAGTT TGTCATGGGAATGAGAATCAAAGTAATCGTGCTGCTGAAGCTGCAACACTATTATCTGA GATAGCATTGGCAAAGGGTAGCAGAGACAATACAAGTGTCATAGTTGTTGACCTAAGA GGAACATTAAAATCTAGTTGACAATTGATGACTTTATTAGTTTTAAATCAAGGGGGTGC ACCCTCTGTGCCAAGATATTATCAAGTACATAGTAATGATA…
>MtPP2C67 ATGGATGATCCTAATAATATTGTTGCCGACAATATTAATAAATCTAAAGAAATTGAGCGG CGTTACGATGATTATAGAAGGAAGAGAAAGCGTCCATGCAAAGTGGCAGTGGTTCCTA CGATGGAATCAACCACCGGAGAAACCGCCACCGCGTCACATGGTTTTATATCGGTGATT GGGCGGAGGAGGGTGATGGAAGATGCTATTAAGGTGATTCCACGTTTTGTGGCGGCGG AGCAGCAACCGTGCGGTTATGATTTCTTTGCGGTTTATGACGGTCATGGTGGTATGACG GTGGCGAATGCTTGCCGTGATAGGTTGCACTTGTTGTTGGCGGAGGAAGTGAAGGAGG GTAGGAGGAATCATGGATTGGATTGGTGTGA…
GATAGTGAAATTGGAGTCGGTGGAAGTTGTGGTGATGAGGTTGATGGGAATACCGTGG
GTTCGACGGCGGCTGTGGTGGTGGTGGGGAAGGAGGAGATTGTAGTGGCGAATTGTG
GTGACTCAAGGGCGGTGCTTTGTAGTGGCGGTGTAGCGGTGCCACTTTCACGAGATCA TAAGGTGATGGTTAATTAATGGTGACTCATGAGATATAAAGAAACTTACAATTAAGCAA CTAAACATGTACACTTAATTCTCATAAAGAAAATATGTACACCGAATTGGTTAATTAGTT TAGTTAGTCATATATCATACATGTATATATGCATATTGCTTATCTAACAAGTAATTAAATAG AATAATGGTTTGTTTTTTTTTTAATTAAGAAGCAAAATACATTTATGGTATTTGAACTGCT TTTGGTACCATATCCAACAATTAATTATTATTATTTAATGATGATCGATCAGCCAGATCTT CCGGATGAAAGAGAAAGGATTGAAGCAGCAGG…
>MtPP2C73 GATTGTGTTTCAATTATTCATTTTGTGTATCAAACAAATCAAAATTTCTTTACTTATAATT TTCATCTTTCAATTCAGTTGAATTTTAATCCAATGGCTGAAATTTGTTGTGGTGTAGTTG GAGAAGAAGAAACTCTTACTCTACCGGTTGAGCCAAGCTCACGACCTTCCGGTCGAC GGAGTTTGGATTTACTACCGTTGAAATACATGGCAGATCCGCCGGAGAATAGCCGGAA ACGACAGAAGCTAGATCCATCGGTTTCTCCTCCACCACCTCCAGCTCGAGAGTGCGAA AACGCGGTTGATAGCTGTGAATCAAGTACTGATGAAGAATCAAAGGAAAATGAAGTTG TCTTGGAAAACAAAGTGGTTGTTGTTGAAGA…
CATATGTTATTTCGGAACCGGAGGTAACTATAACGGAAAGGAGTGATGAGGATGAATGT
CTGATACTTGCGAGTGATGGCTTATGGGACGTGGTGCAAAATGACACGGCGTGTAAGG
TGGTGCAAATGTGTCTCAAGGCGAACAAGACGGTGACGCCGCCTGGGTCTCCGGGAC TTGAAGTGGCGGGAAATGGGTCAGATAAGGCGTGCTCCGATGCTTCAATTTTGTTGAC GAAGTTGGCATTGGCGAGGAATAGTTCGGACAATGTTAGCGTGGTGGTTGTTGATTTG AGGAGAGATCAACGTCAACAATAACAATTAATAATAGTAATAGGGATTGATTAATGGAA TTGGAACAAAAAATATTGCTAATTAACCGACCAAAACTTATGACGTGTACTGTGTCTGG ACACCTATGATTCGTAGGATTTTTTATTGGCAAAGGTGGGAGGAAAATGGTGGGGCCTG GAGATTTTTTCTGATGATTCCATGTGATTTTAGTAGTGTAGTG…
>MtPP2C37 TTCTCATGGGTCCATTGCTTCTTCCTCTTTCATCTTCTCTCTTACCGTTCCTTCATTTTTTT TCATATTCATATACTAATTCATATATTAATTCATACAACTTAACTATTTCATATATTTCAAGT TTTTAAGCTATGGCTGGAATGTGTTGTGGTGTTGTTGGTGAAGGTGACTCACCGGCGA GTTCACGTCCCTCCCGGCGCCGGAATTTGGACTTACTACCATTCAAATACATCGCCGAC ATGGCGTCCGGAACTTCACGGAAACGCCGGCAACCAGATCTTAAGAAGGATTTCGAA AGCTGTGAAGACTCAAGCGACGAGAAAAGTGACAGAAGTAAGAAAAACAAGAAGGA AGATAGAGAAAAACCTTCAACAGAAGGT…
AATTTGTGTCAACAAAGGTATTAATTAACCAGTTGACACAGCTTTCTTTGTCTATAATCG
AAATCGAATCTATAAAATTGGTTTTTGGTTGGTAATTGTAG
>MtPP2C92
TTTTCTTCACACGTGTCGATTTCTTACCTGTCCTTTCTTCTCCTTTTATCGTCTCTTCTTT TTCCCTCCCCCTCTCTCTTTCTCACTTAATCACTGCTCCGTTATGGAACCTTTGGACGAT TCAGATTCGAAACTCGAACGAGTCGACTCTGATCAGACTTCAACTAGCTCCGCTTCAG GCATTTCCTCCGTTTTCAGCACTGACGATTTCCGTAACGGCGACATTTCCTCTATCAGTA GCGGTTCAGGCGAAATTCCAACGTGCACGGTGAACCGAGTGATTCTTGCACCTCCGTT GATAGCTATGTCCAATGAAGCGGACAAAAACGAACCTGCCGCGCCGGAGGAGGTGGT GGTGACGGCTGTGACAAGGGAGAAGTGCGTAGGAATGAA…
AACGGTTTAAATAATTTTTTTATTTTGTGCCAAAAAAATCCCATCAGTCAATTTTAAATC
TTTTTTGAATGGTAGTCAATATTATATTTAAGACTTTAATATGTATTTCGTCTTTGTAATTA
GGGATCGTTTAAAAATTGATCCATGCAATCGTTAATCCTTGTAAATTAGCCTTACATTGT TTAATCATTTAAAATTTCGTTCCTCGACCAACTTGATCATTGTCGCGTCACTAATCTAAT GACGACGTGACACTGCTAATTGATTCATACGCACACGAAATGACCAAAATGCCCTTAGT TTTTCAATTAAACAGGAAATGACTAAAATACCCTCCTCTTTCATTTTCTTCTTCCATTGA ATTCAATTCCAAAGTACCAATTTTCCATTACTCCTTTTCAATTCACTATTGCTGCGGTTCT GTGCATATATTCAATTCACTGTTGTTGTTGTTTTGAATTGGTGTAAAATGACCCTATTCTT ATTTCACTTTCATCTTCCATCACCATCCCTAT…
CAAAGTATTGGTGATTGTTGTTTGCAGATCGAATAAGAGAAAAAGAACAGGGATGGTG TTGGTGATTGCAGATACGGCAGGAAGAAAAGGGAATGAGAAGAAGAGACGGGCGTTA ACATAGCCACGTCAGTAATTTGATGGGCTTAAGACTAAATTTTAAATGATTAAACGATCC TTAATTATAAGGACGAAATACATATTAAAATCTATATTTAAAGAAAGGATATTCATATAAC TACTTTAAAATAACTTATAAAATAACCATATTCTTTTCTCTTTTTAAGATACAAACAATAG TGCGAGAGAAAAAAAGAAGATAAACACACAATATGAACACGAGGATAAATTTTTTTCA AAAAAAGAATATGAGAGTGAACTCTTAAAAGTTATTTA…
GATTAACTCACCCTTGAGATTTATCTGTTCTTTAGTACCGTACTTGAACTCATGGTAGCT
TATAATGTTACACGTCCATTTTTCTTTTTTCCACCCACATGATGACATTGTTATTTTACAT
ATTAAATTGAGTATTTCTTCAGGGGCATTAGATGATTTTTTTTATTTTATTTAAGTAATTCC TGTACCACAACTGTTTATTTCAGAATTATGATAGATCAAAGCTTGATGAAGAAGGGAAA GTGAGTTCTGAAAGATAGTACATAACTACTTATTAAGTTTTGATTATAGTCGAATGCATT TGTTCAACATGGCCTTTATAGCATAAAATGTCCGAATTCAGAAAACATCATCGTGAGAA GTGCATTCTTCTAACTTTTGTGGTTAATATAATCCTAGGTTGCTAAATTTTGTGCAAAGC GAATGCACAATGTTATAGCAGAGGAGTGGGAGCAAGAAATAGCAGGTGGCGCTGAAT GGCAGAAAAGGTGGGAGGCCGTATTTGCTAATGGAT…
TGCTGATAGCCTCACTGAAATTGCGATTGGTAGAAATAGTACAGATAACGTTTCAATCA
TAGTTGTTGATCTGAAATCAAAGAGAAAACGTGTGCAAAGGCCTCCTTCAATTTCCTA
AGAATACAACTGATTCTCTTCTATAGTTTTCAACCATGAGAAGGTAATGAAGCTCCTAG AGTTGATTTACAATATAAACAGAACAAATCCATTGTCATGATGGTTCTCAGTTATCACTT CAACAATTGTGTTTCTCCTAACCTCCTGTATATACAGAATTGACTGGCAAAAAGAAGTT GCTTCATGACAAGTAACAACTAGCTAGGCCTTGTTTGTTACAGTGAAGTGTTGATCGAT ACCCCATTTTACCCCTTTGGTCCTTGACAAGGGC
>MtPP2C4 CTTGCTTCCAATTCTAAACACCCACTTACCCATCAACACATCACTCTGGTATGCAAATC ATATCATATATTAGAAAAATATACAATCAAAGAAAAGAACATAACTGAGCTGTTATAATT TAATGGGTCAAGATTATTAAGTAAGGAAAAAAACAAACACTTATGTCTTTTTTTATTTTA TTTTTTATAAGGTTAATAATGTTAATGATGCTATGTTGCTTTTTCCCAATCCATGGGTTTC AGGTGTCAATGTGAGAAGCAACATGAGAGAGAGTAAAGATAGTTGGAAGTGAAGGAA CCAACCAGACCCTACACCGTTGACAAAATTAGGTAGTGAGTAGTGACACTTCTTTTGTT TTTGTTTTTTGGGTTTTTCTCACTTTTT…
TCTAATCGATGGAGGACTCAATGATGGTTGCCAAGATCAATGGAAAAAAGTTTTCACC
AATTGTTTCTTAAAGGTTGATGCAGAAGTTGGAGGAACGACTAATAATGAAGTTGTTGC
GCCAGAAACTGTTGGCTCCACTGCTGTTGTTGCTCTTATATCTTCATCCCATATTATAGTT GCAAACTGTGGTGATTCGAGAGCCGTTCTTTGTCGTGGCAAAGAACCAATGGCGTTAT CAGTGGACCATAAAGTAAGTTACTTCTAGATATTTTGTTTGAATCTTCTTTAAAAGAATT TATATACTAATTGTTGTTGTTTGAATTTTTTATATATGCTAGCCGAACCGAGAAGATGAAT ATGCAAGAATTGAAGCAGCCGGAGGAAAAGTGATACAGTGGAATGGTCATCGTGTATT TGGTGTTCTTGCAATGTCAAGATCTATTGGTATGTACTTTGTAATGATAAATTTTACTTTA TTTGGATTCTATAGAATTACAAACTCCAACACAA…
TACAATTTTATTTTATTTTCTAATTCAAGACAATGATGACCAAACTTGCTTGTGTATGTGA
ATGCGAGTCCCACATTAATTGTGTTTTATTTGTTAGGATATAACTATTTCTCCTTACCCTC
GTTGTGATTTTCAGGAGACAGGTATTTGAAACCGTCAATTATTCCGGATCCAGAAGTTC AATTCATTCCTCGTGCAAAAGAGGATGAATGTCTCATTTTGGCTAGTGATGGTCTATGG GATGTGATGACAAATGAAGAGGTTTGTGACCTGGCTCGAAAACGTATACTTCTTTGGTA CAAGAAAAACGGCATGGAACTACCCTCGGAAAGGGGAGAGGGTAGTGATCCTGCGGC ACAAGCAGCAGCAGAGTTGCTATCGAATCGCGCTCTCCAGAAAGGAAGCAAAGACAA CATCACTGTGATTGTTGTGGATCTGAAACCTCAACGAAAGTATAAGAACAAAACATGA TGATTTCAAGGTGGTTTGAAGATTATTATTGTACTATAGAAGCA…
>MtPP2C41 CACCCACTCACCCACCCAGGTATTAATTACCATATCATAGAGTATATGAAATAAAAATAA ATAAAAAAGAGTACATCAAAGCTATTATTTTTGTTCTTTTGTTTATTTAATAATGTTTAGA AAATTAAGGAAAACCCATATGTTGTGTTTTTTGTTGATTCTCTGTTAATAAAAAAAAAA AGAGGGTCTCAGGTATAAAATTTAGTGAGAATAAGTGAAGATAAAGAAGAAGCAAAAT TAGGTAATGAAATAGTTTTTCTTTCTTGAATTTCCTTTCATTCGTTGAATAATTGCTATCA CTGGACAAGACAAATATGTGTTACCTCAGATCCAGGTAACTGGTGGTCGTATGTGAAA AAATATGTTTGATTTTTTATTTTATT…
ATGGTAACAGCAAATATGATGGAATGAACAAGGATGGAATGAACAAGGATTTTAGTCA
GCAGACAATTCATTTCTTTGGAGTCTATGATGGCCATGGTGGCTCTCAGGTAAAATTTTA
TTTTATTTTTAGAGTCTGGTTGGATTGGCTTGTTTGAGCTTATCTGGTGTCATAATTACTT TTGAGTCTGTTTAAGGGAGCTTATATAGACAGTTCACGATATGCCCATGAGTTGTTTTTA ACTTATTTCCATAAGCTCTGTAGGATTGCTTATGGAAACGATTTGACTTTATTTTACTCCC TCAAAAACCAAAAAACATCAAAATCAATGCAGTTATAAATTGTTGTAGCTTTTGAATAT TTATACAAATATACCCTCATGGAAAGTTTTGAAGCATTAAATGCACATACTAATATTAAA AAGGACATGTTAAAGGAGGGATAGGAAGGTCTTTTAAGCAATAATTTCATTTTAGAAGT TGTGACATTTTCTTATAAATATGACCAAAAAAA…
GGACTTGTGGTTATTGTTGGTTCTCCACTAAGTTCTGA
>MtPP2C65
GAAGGAAATAATCATGAATAAATAAGAACACAAACTTCATATCTAGTTTCTTTGTTGAG GTTTCTGTTCCTCCTTCATTCACCTGCACTGTTTTTTTTTCATCCTTTGAAGATAATAATA ATAATCAACTCAGGTTAGTCCTATTGATTTTGTTTCCTTTCACTCTTTATTAGAGATTAAT TAATCAAATTCAAAGTACACTTAGATAACAAATCTTGACAAAGAAGGTACTAGTTGAA ATCATAATATTATTTGCCTTAAAGTTTTATTCATCATGTTGATATGAAAAGAACAATTTGG TCAAATCAAGTATAGGAAATTTCATGGCCGGTGTGACTTGTCTCAGATCTAGGGAACCG TTCTTCTCTTTTTTTTGTATCATTTCCTTGTTTT…
TTGGATAGGATATATTCTTTTTGTTGCATAAATTAGTTCTTGTTTGAGTTAAAAACTGTTT
TAAAATCACTCCATATCACAGATCTTCATCTCTGTCATTAATGCATTTTTGTTTTAGACTT
TGAAGTTTTAAGAAAAAAATATTATAGTGCATCATGGCAAGTTTCCTTTATGCAGAAAA TGGCTGAATACACTTCCTTGAATGTGATTTCAGCCTTTGGACATTATAAACTTGTTTTGC TACATAAATTAGTCCTTGTTTGAGTTAAAACTGTTATAAAATCACTCCATATCAGTAATT GAGATTAATTTTTCTTATTGTCTTGTTCAACAGGTGATAGATACTTGAAACCATGGATAA TTCCAGAACCAGAAGTCAATATGGTGCAAAGAGAGAAAAATGATGAGTGCCTTATTTT AGCAAGTGATGGTTTATGGGATGTAATGACAAATGAAGAAGCATGTGATATTGCAAGA AAGCGAATCCTTCTTTGGCACAAGAAGTATGGTGACAA…
>MtPP2C28 AGATCTTTTTGGTGTTTATGTAACAAAAATTGAAGTGTTACTAAAGAAAAGTGTTACTA AAGAAGAGTATTAAGGAAGGTTAAAAATTATAGGATTTTAGAGGATAAGGATATTTTTA GAAAGAAAAGAAAACTTATGGAGGAAATAAGTTCGACGGTTGCAGTGCCATTTTCAAT TGGGAATTTAATACAAAAAGAGTCAACAGTGACAAATCACATGGAAATAACTGGTTTA AATCTTATGATAAATACATCATCAGTTTTAATATTAAATCCTGCTTCAATTGAGGGTTGTC AGTCTTTTTCTGTTGGAAGTGGTGAAGACGGCGACGCGGATATTAGTCCTCAACATCA ACAAATATCAGTGTCTCTAGAGGTTAAGGA…
GCTGGACTCTTAGAAGCTGAAGTGATCTGATGCAGGAAACTTTATTTCCTGTTTGCAGC
CAAATAGAGAGGATGAGTGGGAAAGGATAGAAGCTGCAGGAGGAAAGATCATACAAT
GGAATGGATACCGAGTTCTTGGTGTTTTGGCAGTGTCAAGATCCATAGGTATGTGTTTT ACTGGACACAATCAACCACAATTTTGAACATCGTTAACCACAATTTTCAAGTGTATATT TGAACGCAGATTGTGATTAATAGATATCATGTATATTTGAATACTGGAAATTGTGGTCAT GTATATTTGAATTACGTTATGTGGATGACTAACGAGTTGCAACTTTGTTATATTCGTTAAC CATCCACAAAATTTTATTTAACATATATCTGAATTGTGTTAACCATCGAAATTTATGTCTT TTGTTTTCTTAATTTTATCATCCATATTGAGTTTATACTCATCTTTGCTGAAGTGGAATTTT TCTTCATGTCCACCACCAGGTGATAAATACT…
>MtPP2C43 ATGGGAATATATCTCAGTACTCCCAAAACTGAAAAGTTTTCTGAAGACGGCGAAAATG ACCGTCTTAGATATGGTTTATCATCAATGCAAGGCTGGCGTGCATCAATGGAAGATGCT CATGCTGCATATACTGATCTGGACAAGTCTACTTCATTTTTTGGTGTTTATGATGGTCATG GAGGTAAGGTGGTTGCAAAGTTTTGTGCTAAGTTTCTTCACCAACAGATGCTAAAAAA TGAAGCATACTTAGCTGGAGATATAGGAACCTCTCTTCAACAAGCTTTTCTAAGAATGG ATGAGATGATGCGTGGTCAAAGAGGATGGAGGGAGCTATCAATCTTGGGAGATAAGAT AAACAAGTTCAGTGGGATGATAGAAGGGTT…
>MtPP2C45 ATGGCAGCAACCTCGCCGATAAGAAGTTATTCCGTCGCCGCCATGCTTGCACCTCGTCC CGTTCTCACAAAAAGAAATCACTTCCGAGGCTATACATGGCAAAGTCAGAATCGCTAA AATAATGAAAGCAGGCTTGTTAGTATCCCTTCAGTCAAAGGGGAATCGGCACTCAACA GGTTTCACCGCTGAAGCTTAACTAGGGTTGCGTAGTGCTTTAATTTTTCGAGAGAACAT
CCAGTTTGGCTGCTATGGACACTAAAAGAACATGGTGTGATTAACCTCAATCATGCTGC
ATATACTGATCTGGACAAGTCTACTTCATTTTCTGGTGTTTATGATGGTCATGAAGGAGA
TATAGGAACATCTCTTCAACAAGCTTTTCTAAGAGTGGATGAGATGATGCGTGGTCAAA GAGGATGGAGGGAGCTATCGATCTTGGGAGATAAGATAAACAAGTTCAGTGGGATGAT AGAAGGGTTGATTTGGTCTCCACGAAGCAGCAAGGGTATTAACCGAGTTGATGATTGG GCCTTTGAGGAGGGACCTCATTCTGATTTTGCTGGACCAACTTCAGGAAGCACAGCCT GTGTTGCAGTTATTAGAAACAACCAAGTTGTTGTTTCAAATGCTGGTGATTCCCGTTGT GTAATATCTCGGAAGGGCCAG
>MtPP2C2 ATGAACAGTGTTGTGCAAATTCTAAGGCACAAAACAAGAAAGTTTCCTCATTTTCTTTC TTTATTCTGACTCATCACTAGTGGCAACACTACTTGTGTTTTCTTCATTCACCTCTCACT CTCTCTCTTTCTCTTGTACCAACTATCTCTTTCTTCACACTTTTTCTATGTCCTGGTACAC TTCTTCAACCTCCTTATATCATTCATTTCTTCATTCTTCTTTTTCTCAATTATAAAAAAGCT AACTTTGTTTATTCTTCAATTGTTTGTTCACAAAGTTTTCTCCATTTTCATGTGAGAATG CAAAAAAAATTAAATTTTTAACTCTTATTGTTAATTTAGTATTCATATTCTCATATGGGTC TTCCTTGTTCTTCATGATTAT…
TTTTATATTGTAAACAGGGGCCTCATTCAGACTTTGATGGACCAAATTCAGGAAGCACT
GCTTGTGTTGCAATCATTAGAAACAACCTACTTTTTGTTGCGAATGCTGGTGATTCACG
CTGCGTAATATCTAGGAATGGTCAGGTAACTTCAGAACAGAAATTTTTGAAATTTTAAG
TTTAGCATTAATTTTTATAATTGGATGAACGTGTGTGTACGCTACCTGTTATGTTTCTTTT ATTTTTTTTATTTCTATAAACATCGTGACACAATGCATGTCTCGTGATTTGAGAGGCTAA ATACATCAAGAATATTCTTTTAAAAGCCTAGAATTTGTTTAATTCTTTTTCTTATGTAGGC TATGTGTTAAGTAGGAACTTGAAGACATTGACATAATTTTTTCTGACTATGGATTTTTGT TCTACAGGCATACAATTTATCTAGAGATCACAAACCTGAGCTTGTGATTGAGAAGGAAA GAATCTATAAAGCTGGTGGTTTTATTCATGCAGGACGAATTAATGGGAGTTTAAATCTTG CAAGAGCTATAGGTACATAGTACATACCTACC…
>MtPP2C49 CGGAGATGTACATTAACCCTAATTTTAGTTGAAAAAAAAAGAGAGAGAGAAAGAAAA GAGAAGGTAGTAACACGAGAGGCGCGTGGCAGCATCTAGTTTAACAGATAAAACGCCT
TTCCTGCATCAGAGGTAACTGTAACTGCAAAACGATCATTTCTTTACACTCAAACAAAT
CAATCAATAATCATCATCGCTTTCTCTTTCTCTTTCTCTCTCACGAGTGAGTCTTCCTTCT
TCCATCGAACCCTAATTCCTCTATTTTTCTTCATTCTTCTGTTTCTGATTTATGCTTATAAT TTTTATTTTTAGTTATTAATAATCGATGATCTTCATTGTTTTAAACTAATTAGATCACATTA ATTTCATATTTTCATTCGAGTTTCTCTTGTTGCATTTGATTTCGATGCATCTGTTACGGTT AATCGATCTGTTCTGTTTTCTGTTTCATTTTGGATTGCATTGCATAGCTTGTTCTTCGATT GAAATATTTTATTCATGAGAAAATTGGAGATGATGCACTGTCAGTGTAATTTTTGCACTG ACGACCTAGAAGAAAATATGTGGTAGTTATTATTTCTAAACAACGGTTATGATTTGATGA TGTCGTCAGTAAAAACAAAACTAATTT…
TGATATTGTCTTGGCAAAAAAAAAAGTTTGATATTGTCTCTTGCTTGTTGCTTTCATTTT
GAACGTAAATTACAATTACAATTTCTTTCAAAGTTACAATTATTTCAAAGTTGTCATGAA
CTTAAAATACTACTACAGATTTGACCTTGTAATTATATTTTTGGTTGCAATAATTCACTAA GAATCCAATATATTTTCATCATTTACAAAAACAAACACCTGTAGGTTTGACATTTTTAGC ACAGTATGTCAGTATGTACTAGTTTGGATAAACATCTCAACAATCATTTTATAAGAGAAG AAAATAAAATGAATCAAGAAGCTAAATGGATCAAACTCCTCTCATGAATCGAAATCAAT TTTTTCACCCTAACTTTTTTAAAAGGTCCCATCCAACTTTTTCTTAAGCACCTAATAAAC TTATAAGAGAGTTTCCGTATGTTAGGAATCAACTACTTATCTTAATTAAATTGCTCTCATA AGTTATAAAGTAATCTAAATTGGGCCTATTTT…
ATAAAATGGAAAAGTTGTCTGGTATGCTTGAGGGGTTTATATGGTCTCCCAGGAGTAGT
GAAGCCAATGAACGTGCCGATGAGTGGGCTTTTGAGGAGGTAACCACTAAGAAACAC
AGTTTCTTCTTGTATCACCTCTGCTTGTTTTTCTAACTTATTTTATTGTTCTAGATGCATAT TGGTTATCTATTGGTGTTGAAATGGATTATATGCATAATTTCCGTTGCTGGAATTGCTTCA AACCAAACAATATTTTTCAGTAGCTACTATCTAAAACCTTTTGTTGTTACTTTGCTTGTG TCCATTGGAAGTTCAACCAAGGATGTCAAACTCAAGACTCAATGTAAACTTGTTAGTTT ATCTAATAAAAAATATTAAAATAATTTGTTTCAGAGATGCTTACTTTCCACCCCCAATATC AGACCTATTTCCAGGAGTATTCTTCCTTGATTTAGAATGGAAATCGTGTTGTACCCAGG GCCATCACCCTCCAGTTTCAAAGAACCAATA…
GTCTTGAGATTTTGCATTTTGCAAGTGTTTGTGATATAGTTCTCTTTCTATCACAGGAGA
TATGGAATTCAAGCAGAACAAGTATTTGCCTGCTGAAAAGCAGGTTGTGACTGCTGAT
CCTGACGTAACTTCGGTAAGTATTGCTTTGTGTATTATGCACTACAAAGAAGATAAGAC TTGTAGCTGTTTATTCTCTGTTTTATTTGCTATATTGATAAAAAAATATATTTCTGTTGGAA ATATATAACTTGATTTATACTATTTGGGCATCGTTCATATGCTCCATGATAGTTTTGTTCTC TATTTTCCTCGCTTTAATTTGAATTTGTTTACTTATTTTATTTATGTGCGATAGGTTGAGCT TTGCAAAGATGATGAGTTTCTTGTGATAGCTTGTGATGGGATATGGTATGTTATATAGAT GACAAATGTTCCCTTTTTATTATGTATTCTCAGTTCTCACTTTAATTTACTTCTGTATAACT TCTTTATGTGTCTAGGGATTGCATGT…
>MtPP2C71 ATGGATGTTTTAATTTTGCGGGTGAGGTGAGGTGGACTGTTGTGCTGTTGTGACTAAAT GGGGGGAGGTGCAGTAGTAATGTTAGCACCAACATTAAAAAAAATAAACTGAGTTTTT
TTTTTTTTTTTTTTTGGTTCTGCCTGTTAAAACTGCTTCTGAAATTTTGCAGTTCAGGAA AGATGGTCGATGAAATAAATGCTATGCTGGAAGGTAAGTTTTGTGAGGTGTTTAAATTG AAGGAGGAACAAAAAAAGACCAGACACTAGTAACGTTAATAGGCTAGAAGCAAGACA TTAAAAATAATTTAATGGTTCAAAGATGCTCGATGAAATAGATTAAGTTTTTTTTTTCTT CATGTTCTGTATAGCTTTAATGGTTCAGAAGCAAGACATTGAAAATACTTTCAGAAGCA AAGACATAAGATGAAAGATGAACATTAATAATGATGATATGTGTTGTTGTGAGAAAAAG GATAGGTGCGCTAGTAAAATTACAAATAATATTTAAAAA…
>MtPP2C10
AGTGGCTGGAATATGCGTAGTATGCGACAGAAAGCAGCAACGCGAAATTTCTCAAAAC
AAAACAAAACAAAAGCACCGTGATGATATGATATCATATATATATGATTGCGTTGTATCG TATCTAGTCTAGTTAGCTCAAAAGTTATATATATCTATCAATCATATTCATATTGATAATAA GAAGAAGAAGAAGAAGTATGGTAGGAAAAGAGATTGTTGAACCTAACACTTGCATTA GGGGTTGCTGCACAAGCTCCTCTATTCCCCTACACCTCCCTCCTTCCTCTTACGAACTT CTTTTTCCTATTGCCAGAGGTTACTTCACTTTTTCTTCTCAATTTCTTATATATATTTATATT ATATTATATATAATAACTCACTGTTTTTCATTTGCATTCACAGGTGCTGAAAGTGTTGTTT ATGAAGGCACTCTGAATGGAGACAAAGTTGC…
CAATATACCAACACTTTGGTATTTTTTTGGACTAAATAAAAATAATGTTCATTTACTTATT
GAAGGATTGGGAATATTTTCACCAAGTACCTTATCTACTCTTTTAATCTTTTAACCATGTT
AATCTACTTCACACAGTAGGACAGCAGGGAAGAATTAATTATTGCATTTGTAAAGTGAT TTGCAAAGTTATTTCAAGCAATTTTGAAGGATCATTTGTTTTAGCATTGAGGCTTCCTTT TCTAGCCAGAATTATTAGTTAAATGTCCAAATAAAGAATTTTCAAATTGTAGAAGTATTA TATCGACTAGGAATTTTTTCCTTCAACTCTTTTAACCATTGTATTTTAACACTTCAATCAT GTAGGGAAATTGTGGAAGTTAAGAATATAACATGATTGAAAGTTTATCAAATAGAAAAA GGAAATAACGTGATTGACAGTTTTTCCTTTTTCCTTGTACTTTATTTTTACAGCAAAGGC CTTGCAATATCTGCATAACCTTGGGATTCTGCAT…
TTATTCATTGAAATCCAAAATTAAGAAGAAATAGTACTCCAATGTGGAAATAATTATATT
GTTCATTGTAAGGCTTTCTTTATGCTATGCATTGCTGGGGCATTAGTTTAGCCGAAAAAA
GAAGTTCCCAGCATGTTGAGAAGTTATGGATAATCATGAATTTGAAATAGTATTCTAGCA
TGTACTACAAATCTCTTTCAATTTTTGTTACATGCACCTGTATCCTGCTTCCGAATATATG AAGACCATAATTATTTGTGATAGAATAAGCAACGTAAGTATGGCAATTCAGCTTTCATGC TTTTCATTTATTACATTATTGAGAACCCTTTATGTCTCCTTTTATCAAAAAGTTGTTTTCA GTCAGATTCAGATGAATGTATATCATGTGAACTTTGGTGTTGTTAGTTGTTACTCTGTTT GTGTAAGGGCAATGTCTATCGACATGTCTCTAAACAGGATGCATCACTAGGAGAATTAT CGTCTTATTTCTGGGGAACATCAAAATCAAATTTGAAGTTATGTCCTCAAATATCATGAT TATGTACTAGAAAGTGATGAAAAGTAAAATTA…
>MtPP2C60
ATTGAAGATTTATAATAAAACTTACCTATGACCTATTAATCGCAGAATTTTAAACTACTC
GTGTAAACGGAAAATTTAACCATATGTGTCAACCGCAACCGATACACTAATATTATTTTC AATAAACAAAACTAGAAAAACTTCTACATCATTTTCTCAAAAATATTCTAAGAATCTTCT CTTTCTTTCTCTTTTATTATAAGCAACAAAATTCTATCAAGTCTCTTATTGTTGTTGTCTA TGACACTTTTTGTAATTACTTTCTGATTTCCATGCCTACAACAGCTACAAGTTCCTGAGC TGAAAAAGGTACCACTTGCCAACAACTACTTTGTTACTGTTGTCAACATGTGTGTGCA AGAGGATGAACAAGTTGATCAAGATAATAATAATATGGAGAAACTTGATAACAGAAGA ATTTCATGGCCTTTGCATTGTGATCTTTTGCATGAC…
TTTTTTTTCTTTTGTTTTAAATTCTTCTCTAATTATCTTTTTTATAAATTTGAAATTGATTTT TTCTTGTATGCTTCTTCTGTATCTTTGGTTGAAGAGAGGCTGCAAATGAAATTATGATTT TTAAGGGTTGCTTGACCTTGAAATTCTCTTAGAGATGATTTTCAAAGGCTATAGATGATG TTAGCCTTTGATATAAGATGTGATTAGTCTCTAGGGATGTATTTGTTAGCACAAATTGTT GATAAGATAAATGTAAATTGGAGTGTTTAATTAATTGCATTCATTTTCTAATTATAATAAC TTTGTGTACATTTTAGCTGGAAATAGGCTATAAGTATATCCAAAGCTTTTGATAGTTACT GTTATAGGCTAGAATTCTAATTTGCTTCT…
AATAATAGGTGAAGCAATAAAGCGAGGAGCAACAGATAATTTAACTGTTGTGATGGTAT
GTTTTCAATCAGAACCACCACCACCTTTGGTTGTTGAAAGGCCTAACAGAGTCAGGAG
AAGCATATCTGCTGAGGGACTTCAGAATCTTAAATACCTGTTAGAAAGATAGATTATTCT TCTCTGCAATGCCTTATTTTTGGTGACCTGAGATTATTATGTACATAATTCATCTATGCTT TTATCTTGTGCTAATCAGTGATCACTGGTGGGGGTAGAGATAATAATGCACTTAGGTGC CAAATTTAAAATAAAAATGTATACTATTGTATGATTGTTTTACCCATTGTTAGTGGGAAA GATAGACGTTAACTATATATATCATGAAGCGCACAATATTTTAACATTGTACTCTATTTAT CGTTTATTAAACTTTACTTAGGAGTCAAACACATCGCTGTATAAGGACTCCATACTGGTT GTTTTC
>MtPP2C44 ATGGAAGAAATTGAAGGTGTGAATTGTTTCAGTGAAGGTAGAAGCTCTAGTGAGACTC GACCTCCAAATCCTAATTCATCTATTGCTTCTGCTTTTCGTCAATGTCAACGCAATGATC CTCTTGTTTTACCATGCAGAAAATCTCTTGTTCGCCACGCTTCTCTTGTAAGAAACGAA TCTTTGTTTTTTAGTGTCTTGTGTTTTCATTGTGATAATGATGTTACTTTTCTTGTTTTGG AACAGTTATTACAGCATTTATTACTTTTCTTAAAATGATTCTTATCTTCATTTCTACTTTTT TAACTTCATTCCTTTTTTTTGTTTCCATTTGTCACTTTGATGTACTGAGAGCGTATAGTTT AAGCTTTGGTTTGGTATTTAAT…
GAATTTCTCATCATAGGCTGCGATGGGATTTGGGATGTTTTTAGAAGCCAAAATGCTGT
AGATTTTGCACGGCGCAGGCTTCAGGAGCATAACGACCCAGCTGTTTGCAGCAAGGAT
CTGGTTGATGAGGCCTTGAAGAGAAAAAGTGGAGACAATTTAGCGGTTGTTGTGGTTT GCTTTCAGCAGCAGCCTCCACCGAATTTGGTAGCACCACGCTCCAGAGTGCACAGGAG CTTCTCTGCTGAAGGTTTGAAGGAGTTGCAAAGCTTTTTGGATAGCTTGGCAAAATAA
>MtPP2C69 ATTTCTTTGAAAATGGCTTCTTTGTCTCCTGTGGTTGTTGAAATACTTATTTGAACATTT ATTTTTCTTCTAAATTTTTTGAAATTGGGTTATATATAAAAGACAATTTTTTGTTTGAGGG GTGATTAGATTGGATTTGATGAATTATGTAATGGGACAAGAATGGCACCAGGGAATTGT TGCAGCTCTGAGGTAGCAGCTACATTAAGTGTGTGTTCCATCATGGAAGATCAAAATGA TGATACCTTGGGGAGTTTGAATCAGAATGTTGTTGGGAAGCCTCCAAGGGATCATTCTG CCACTATGCGTCATTGCAGCAGCTCTTCATGGCTCGTTGATTCGGTAAGGACTGAATCT CAGTAGATCGTGACAACAAGAATACT…
TACACCAAATAGTGGGATCCCTTCACAGACCCAGCATATGCAGAAGCTTTAGTGCACC
GGATTAACCCTTTTTTTATACTATAAAGGTACTATAGACATCCAATCCAATTTTTTAAGAT
GGTTCATCATCAATAAGTCTCTTTTAGCCAAGTGGTGAATTGCACAAGAACACAAAAA AATTTGTTCATTGTTGATTCAGAAGAACTATGAAGTAAATTAGTTAATTTTAATTTGGGT AAGCTTTTCACTTATTATTAGTTTGTTTTTCATAATTTATTTTTTAAGCTTGTTGTAAATTT GTAAGGAA
>MtPP2C17 ATTATTTTCTATCGAAATAGAAACTGCGAGAAAATTCGCAAGAAAACTTCAACAGAAA GAAAATATCACAATAACAAAGCAAAACAAAAAATCGTTAAAATCGAATATTTTCTGATA TAATTCAGCTCTGTTAAACGTTGAAATTTGAATCGATTTTCTGAAGAATTATTTGAAGAA AAAGTAGAGAAAAAAATGGTGGCTGAAGCAGAGGTTGTTGTGTGTCAACAAAGCGTG GATGTGAAGTATTTTCCGAATAAAGGAAGCAATAATCACGAGATCGGTGATGTAGATTC GAATTTTGATCGAGTTCGTGTTTCTGAATCAGTTTCTGCTGAGTTACTTACTACAAAAG AAGTTAGTTTTTTCAGATACCCTTTTGAGAA…
ATCATAGGCCTATTTATCCATCAGAGCGGAGGCGAGTTGAAGAATTGGGTGGCTACGTA
GAGGATGGTTATCTTAATGGCGTTTTATCAGTTACGAGAGCACTAGGGGACTGGGACAT
GAAGTTACCTAGGGGTACTCCCTCACCTTTGATTGCAGATCCTGAGTTCCGCCAAGTGG TTCTAACAGAGGATGACGAATTCCTCATCATAGGATGCGACGGCATCTGGGATGTGATG ACAAGTCAGCATGCTGTTAGCCTTGTTCGTAAAGGTTTGAGGAGGCACGATGACCCAG AGAAGTGCGCCAGGGATTTAGTTATGGAGGCATTACGGCTCAACACATTTGACAATCTT ACAGTGATCATCATATGCCTCTCCTCCCTTGACCATGGGGAGTCAGAGCCATCACCACC TCCCCAACGGAAATTGAGATGCTGTAGCCTCTCTGCAGAGGCTCTTTGTAGCTTGAGA AGCTTGTTGGAAGGCAATGCTAGCAACTGAATGTACATACA…
>MtPP2C26 CACACGCGTAGTTTCATTCTCTCACAAAAACAAAACCCTAAATTTTCTTCAAACCCCCA ATTCGAAATCGAGAAATTCCTTTGTTCAATTGCGTAACCTTGAAGATGGTGTTGGAAAC TGAAATCATTTATCAACAAAGCGTGTTGGATGTTAAGTATCATCTCTGCGTTTCTTCTGA ATCTGTTTCAACTGAAACCTCTCTCTTTGAATCGGTATGTTTCATATCAAATTTGTTTGG GTTTTTGTTTGATTTGTGATTTGTTTTGAAATTTTGTATTGGGTTTTGTTTTTTGAGCTTT GATCGGTGAAAAAATTAAGAATTGGTTAAGTGGGTCGGTGAAATTTTGTATTTTTGTTT GTTTTTGGAAGATTTTGTATTGATC…
GCCCGATGTTCAGGTGGTCACATTGACTGAGGAAGATGAGTTCTTGATCATTGGGTGT
GATGGCATCTGGGATGTAATGTCAAGCCAGGATGCAGTTAGTCTTGTCCGTCGTGGATT
AAGAAGGCACGATGACCCACAGCAAAGTGCCAGAGAGCTTGTCAAAGAAGCACTGC GCCTACACACAACAGATAATCTTACTGTAATTGTCATTTGCTTGTCTGCTGTCGAAAGC ATTGTTGAATCGTGTCCACCCCATAGGCGAAGATTTAGAGCTTGCTCTATGTCAGAAGA GGCTAGAAACAAATTGAGGAGCTTGCTAGAAAGTAACTGAATGTAAATATAGTTCTCAT AATTTAGTTATTATGCAGAATTGATTAATGTTTGTAGGCTGTTGTAGTTGAGTTAGAGCA GCCAGAAGTTTTGTAGGAATGGAAGAGAATAGTTGGAGGGTTGGTGGTTGATACGCTC TTGTTTAACTTACTGAGGCATTTTCTAGTTTATTTTGGCATT…
>MtPP2C64 CTTTTGCTTGCTTTTAAGTACTTCTTACTTCCCCAAACATCTCTTCACACCTAACTCAAC ATAAACAAAACAAACAAACCCTAATTTCAATTTCAATTTCAATTTCAAACAACTCCAAA TTCCAACAATTCAATTTCCCAATTTCAAACCATAGCTTCTGTTTTCTGAGAAAGTGATTT TGCAAAACGGCGTTTGAAGATGGTTGCCGAAACCGAATTTATATGTCAACAGAGCATT TCTATGTTAAATGTCAAGTATCATCTTTGCGTTACTCAACAACACAACGTCAAGGTTGA TGTTTCACCCACCTCTCCTCCTACCTCTTCTCTTCCAATCTTTGCACATGTAAGCCTTTT CTCTTATTCTCTATTTCAATTCAATTC…
GGATGTAATGTCTAGCCAAGTTGCTGTTAGTTTTGTTCGCCGTGGATTAAGAAGGCACA
GCGACCCACAGCAAAGTGCCAGAGATCTAGTCAAGGAAGCATTGCGCCTAAATACATC
AGATAATCTTACTGCGATTGTTATATGTTTGTCTCCTGTTGAAAAGTTTGCTGAATCATG TCCGCCCCAAAGGCGAAGATTCAAAGCTTGCAGTATTTCTGAAGAGGCTCGTAATAGA CTGAAGAGCTTGATAGAGGGGAATTGACTGTAAATGCAATTCTTGTGATTCACAAATGT TTCTTTGATTAAAAAGTTAATCTGTTTTTTAGGCTGTTCAGATATATGTAGACAAAGCAG TCAACAGTTTTGTAGGGATAGAAAGTTATACTTGGTGAGGGGTAAAGGAGGTTTAGTC TTGGACCTAAGTATTTAACTGGAGGGGTGTTTATGGGTTATTATGTTGGTAACTGTAGAG ACAGTTGTAGCTAAATTTTGGCGGAGTAGATTAAAATC…
>MtPP2C48 TTTAGAACCAAAATTTAAGGTTAATAAAGGCAGGAGAGAATCTCATCTTACCACAGAG AATCCAATCCGTTGAAATCAGTTAGAGGCTTGTATTAACTCACTTATCTAACTCAGTTTC TTCAGTATCTGAATTCTGAACTGAGAGAAGTGAGAACCCTTCATCTTTAGCTTCAACTT CAAAACTTGAAAGCTTTAGGTGATGGCGTTGTCAACACCACACACACAAAGATTCCTC TTAACCAAGCTCCATAAACACTCCACCTCTTCCAATTACATAAACACAAACAGAAATAT CTTCATTAACAACAGAAGAAAGCGTTTCTGTTCTTCCATAGCCATTGATGCACCTTCAT CATTGACAGACTCTCCTCCTATTAGATGGG…
TATTCATGTAGGTTTTATGCAGATCTGGAAAACCAGAATTGCTAACTAGTCCTCACCGTC
CATACGGGAGCAACAAGGCCTCTCTTCAAGAAATCAAAAGAATCAGAGAAGCAGGTG
GATGGGTGTGTTTTCCTTGTTCCTTCATTTTTTATATGCTCATTGAGTTTGGTCAATTTTT TTGGTTTTAAAGAGTCTAGGAGCAAAAATCACGTTTACAAAGTGTGGAGAAGAGGGTT ATTGGGGATTCAAATCCTCTTTAGGTAAATTTGATAAGTTTAAAAGCACCTGTCCAATAT TGTTAAAAAAGAAAGGAAAAGAAATAACAAAAACAGTTGAGGGGACTGGACCAAAC TAAAACAAAAGCAAAAAGAAAAAACAAACATAAACTATAGTTTCATAGACCAAACCTA TCTCTAAAAACACAATCCTAATAAAATAGGACAGTCTGGACAGATGCTCCCAAAACAA AATCATGAAATCAAAGCTAATATCCAACTACAAATTAGGTGC…
>MtPP2C74 GTTGAAAGAAGAGAAGAGTAAAGAGAGTCCTAAATTTCTAGGGTTTTCATCAATTTCC CCAAATCCCCATTTCAAAAAAAAAAAATCAAAGAAAATGAACGAATTGATAACAACCC ATAAACGTGAATCCGATTCAGAAAACAAAGACGAAATTTCTGCATCGAAGAAGTTAAG GGTTGAATCTTCGAAAGAAAATGGTTCAAAGGAAGTGACTTTCCTCATTGAAGCGGAT
GCTGCTGAAGATAAAGGGTTGAGACAGACTATGGAAGATGAATGGGTTGTTCTGATTG
ATGCTGTTAAAGATTACCCTGGAAATTTGAGGTTTTTCTTTTCATTTTTAGTTTTTACATT
GATTTATTATTTTTTTTTGTTAATTTGTTCAAATGCTGCAATGCAATGAGGAAAATCTTGT ACTTGCATCTAATGTTTTATTGATTTTTTTTGTTGCAATGTTATTTAATGTTTATATCATAC TGTCATTTGTTTGAGGGAATCATACTGTCATTTTTATTTTGCAATGTTATTTTTGTATGTTA TGCTTATATACACCGTTTGGATTAGGCTTATTTTGAGCTTATGCAAATAAATAAGCTTTTA TATTAATTTATAAGTTCTCACTTTTTCATAAACTACATTTACAAACTTATGAATAATACATA AAAGCTTATTTATTTGCATAAGCTGTTTTGCACAAGCTCAAAATAAGCCTAATCCATTTA GGGATATTGGATTGACTTATTCGAG…
TGGCTACCAAATGGAGTCTTGTGCGGAATACTTCTATTCTTCATTTTCTTTTATATAGAAT
TTTAATTTCGTGTTTTTATTCTGTTTTAGGTTTTCGTAAAACTGATGAGTCTCTTCTTCAA
GCAAGTGCTGAAGGTACAATTTGAACGCTTTGAATTTGTTGATCTTCTGTTCAACACAT GGCTGAATCGAGTTTGAATGTGTTGCACATACGGCAGTTTCATTCTTTTTTCACATGTTT TGGTAACGACGTAGAAAGTCATGTTACATGAAATTTTCATATTTCTCCATGCTGTTTTAG CATTCAGATTGGATACAACTTACAAGTTGATGGCTTATATTTTTGAGAGATGATTTTGTT GCTATTTATTTCTTGCTGAAGTCTAAGCACTTTTCCAGGGGGATGGCAGGATGGTGCTA CAGCCGTATGTGTTTGGGTATTGGGACAAAAAGTAAGTTTACGGTTACTTATTTTATTTA CTCTGTACTCCCTCCGTCCCAAAATGTAAGCAAAA…
CAACTGTGAGCCGCCGTCTTGTAAAGGAAGCTGTTCGTGAGCGCCGCTGCAAAGATAA
CTGCACTGCAATTGTCATTGTATTCAAGCAAAATTAAACCATCACATGTGTTATACTAGC
TGGCGTATCAATAGAAATGAGTTTTGTTTTCAAAATTGTTTTCTATAAGCAATTCATGAA TTTCCAATCACCGCCAACAAGTGGTAACACTGAACGGATAGTAAAGTTATTTGGTTACG GCGTGCTTGCATGATTGTTATAATTGTAGTACATGCTGATGCTGATGTTGAAGCAGTAGT AGATTATTTGATATATATGATGAACCTGAGATTATTGTGATCC
>MtPP2C66 GAAAAAAGAAGTGACTATTTCAAAGAACGAAATTGTCGCAAACCCAAACCCAATCTC AAAAAAATTGTCGCGAAGATGGAACAAACGATGTTACAAAACATTGTGACTGTGCTTC TTCTCCTTATGCTTCTTCTCATCTTCATTTTCCTTTTCTTTCTCTTCAAACCATGGCGCTT CTTTTTCTCTTCTCGTTTTCGTTCTTTCATCAAGGTATTTAATTATTAATCTTCTTTATTAT CTTATAATAATCATGATTTCATTATTAACCTAATCTTGATCTGTTCTTTATTTGATTAGGGT TCTGCTGATGAATTAGAGAGGCCATTAGTTGAAGATAATCAGAATAATATTAATAATAAT AATAATGGATTATTATCTAGGGA…
TTTTTTTTTTTTTCTTTGTTGAATTTTGTGTATTTGTATATTGTGTTAATGGGGATAACGTA TTGTTGTTTTAGAAGTGCAGGAAGTTTTCTTACTCTCGAGGTTATCAGTGGTCCTTCTC GCGGACAACAATGGTCTGTTCAGTCGACGGAGTCTTCTCGTTTACCGTTGACGTTGGG ACGGATTTTCCCTAGTGATTTTTTGATAAAGGATAATGAAGTGTCGGGGAAGCATGCTT TGATCAAGTGGAATTTGGATGTAAACCCTATTTGTTTCTATTAGATTTGTGATTAGATTTT
TTTTTTTATACGATGTATTTATGTGTGGTATTCTGAGCTATAATTGTTGTTTAAATTGTGAA TTTTCAGACGATGAAATGGGAGCTGGTGGATATGGGTAGCCTGAACGGAACACTGTTG AATTCTAAGTCAATCAATCGTCTGGACACTGAACGTAGGCATTGGGGAGATCCGATGA ATCTTGCTAATGGAGATGTTATAACACTTGGAACAACATCGAAAATAATTGTAAGTTTGT GAGTTGTGAATGAACCACCTTATTTGAAGGTGCTGCCTTTTGCTTATGTTTAGATTCTTT TTATTGCCATAGATGATAGATGCAAAGCTTGCTTAAACTCGTATGCATGATACTATCTAC GTGAAGATATTGTATGTCGCTTTTACAGGTCAAAT…
GGGGACGGAAGAAAACTATTGGCCAATCAAGTGATGTCAATTGCGGATTGCTAAAATT
CCGCTGCGCAATAGTGCAGCTATAGCCGCTATATGACAATATTTTGTACTAAATAGCGTA
TCGCGAAATAGCAACGGTTCGTTGAAATTCTGCTACACTATAGTGATATATTGCAGCTAT AGCTGCAATTTATCCTCACCAAGGCCAATTCAGTATAAGGGATTCAACGTTAAAGGGTC TAATCGGTTTATCATTAAATATGATTCATGACAGAGCTTTATGATGTAGATTGATCAATGT AGCCAACCCCACCTAGTTGGAAAGGTTTTGGCGGTGTTTGTTGTTCCTGTAGAGTTAGT TTTATCTGTTTTGCACTGCTCTGTCATTTACATTGACGTCGTATGACGGAGTATGTTGCT GTGGTTATTTTTTATGCTGTTATAGATTTTCTTCTGTTTTTTTCGTAAAAGACATTCCTATT TAGTCTGCCATGTGGTTTAATGTATGACAGGT…
TCTAGTTATAAATTTGTTGGCATTATAGACGGCAGTGGTTATGCTGGCTTAAAATGAATG
GAATATTGTGCGTAATTTATGCCTGTATGAAACTCAATGTTAATTATTTTTGTCAGTGTTG
ACGGGCAACAAATCAAGATGACAGAAGATCACAAGATATCAAGTCATTCTGAAAGACT CAGAATGGAAGGGACAGGTGAACCATTGAAAGATGGGGAAACACGGCTATATGGTATG AAGGAAGAAAAAGTCACTGAAACAAAATTTTCCTGGGCTAGGATCTGGACATGACAA CTTGCTGATTGTGGTCCTTGACTTGATGCAGGTATAAATCTTGCAAGGATGCTTGGTGA CAAATTCCTAAAACAGCAGGATTCCCGGTTCAGTTCAGAACCTTATATAAGTGAGGCTG TGCATATTCACCAATCAAGCAAGGCTTTTGCTCTTCTGGCTAGGTGATTTTGTTTTTATA AATTTTCCATAGCTAAATGTATATTCTGATTATCATTTTCCA…
>MtPP2C6 ATGTCTGTGAGGAGTGAACACCATCATACCGTTCCTCTTTCGGTTCTATTGAAGCGGGA GTTGATGAGCGAGAAAATTGAGAAGCCTGAGATTGTTCATGGTCAAGCTGGACAGAGT AAGAAAGGAGAGGATTTCGCGTTGTTAAAGTCTGATTGTCAGAGGATGGTTGGTGATG GGGTCTATACATATTCCGTCTACGGGCTATTTGATGGACACAATGGATCTGCTGCTGCTA TTTATTCTAAGGAGAATCTTCTAAATAATGTTGTAAGTGCAATTCCTCCGGATCTTAACA GAGATGAGTGGTTAGCAGCGTTGCCTAGAGCTTTGGTTGCTGGCTTTGTCAAAACCGA TAAAGATTTTGCAGAGAAAGGACAAAAATCA…
AGAGGTTAGAAACAAAATATCCACTATGCAACATGTTCAAGTTGTTCATATGTGCAGTA
TGTCAAGTAGAAATAAAACCCGGAGAGGGTATTTCAGTACATGAGGGTGCAGAAAACC
CTCAAAAAGTGCGCCCCTGGGATGGACCTTTCCTTTGCTTTAGTTGCCAGGAGAAGAA AGAAGCCATGGAAGGGAAAAGATCATTAGATAGACTTAGCAGCGGAAGTGACGAATG A
>MtPP2C40 TGGGGCAAGAAAATAAAAATGAATGGTTCTTTCTTTTCTTCATTAATTCATTCATCTCTC TCTCTCTCTCTACGATGCAAGTTTTGCAGAACAACAGGATCCAACATTTCAGCGTATCT CAACACTTTCGCGCCTGATCGCGTTTTCTTCCATCTTCAAGTAATTAATTTTCTTACATT GCAATTTCTTTTCATAATAGTAATACATAAATGCTATTATTATATTAGATTTGTAGTTAATT TATTATTATGATTGTTGATTTGTTTCCTGATTTTTAGGATTTCGTTGTAATCAACAAAACA ATATCGTGTGAGGCTTAAATTGAAGGTGTTGTTGTGTTTGAAGAAATTGAGGGAACAAT GTCTGGTCGGGGAGAACATCAT…
GAGTAAGTTTTTACTGGAATGTTATTGTGAACAATTGTCTGTAATTGCTCCATTACATTG
CAGTAAAGTCTCATCGTTTCATTTTCTTTCATCAGGAGGGTGCGCATCACTTCTAGTGG
GGGTGAAGTTGGTCGGCTAAATACAGGCGGAGGTGCAGAGGTACATTTCCTTTAAACT GTTATCCATTTTTATCTCTGATGGTATTGACTACCTAAAAAGGCTCCAAGACTCATCACC CAATAAAACACAACAAAAACCACTACCACTAAAAACAACAAAGCAATGGCTTGTCGA ATGGGTTTGATGCCTCTATTAATACTATTTCTTATTTCTTTTTTACAAGATGCTTTAACATA AACTACATAAACATAGATTTGAAAATAAAATTAGGTCAATCATATCATGGGGAATCAAG ATGCAATATAATTGATGCTGGTCATAAGATCGTGTCTTTTCACTTAAAAGTACTCATCAC ATAGGTCTATGTCATTTTTAATGATCTCTTAAGAAAA…
TTAGACCTACATTGAATCTTCTGAATATCAACACTTTGTAATTGAAACAGTGAATGTTTT
TTAAAGCTCAGTTTCGTTTTTTT
>MtPP2C78 ATGAGTCGGAAAGAATTGTCAAAGATTTCACCGTCGCCGGTTTCATTGGCCACTCTCCT TGACCGTGAGCTTCGAGAAGAGAAAGGTGAAAAAAGGTTTGTTAAGTATGGAGAAGA AAGCATGACCAAGAAAGGAGAAGATTATGGTCTGATCAAAACATGTTGCCACCGGGTT CCCGGGGATCCATCAACTGCGTTTTCGGTCTTTGCAATTTTTGATGGGCATAGCGGTATA TCAGCCGCAGTTTATGCAAAAGAAAACTTGCTAAATAATGTTTTGAAGGAAATACCGA AAGATATTATCAGCAGCAGCAGGGATGCTTGGCTACATGCCCTTCCTCGTGCTCTAGTG GCTGGTTTTGTGAAGACTGACATGGATTTTCA…
>MtPP2C19 ATGGCCTCCGGTGAAGGGAGGCGGCATCATCATGATCTTGTGCCTCTTGCTGCATTGCT TAAGAGAGAGATGAAAAGTGAGAAGATGGAGAAGCCTACTGTAAGAATTGGTCAAGC TGCCCAATCTAAGAAAGGGGAGGATTACTTTTTAATTAAGATTGATTGTCAGCGCGTTC CCGGGAACTCTTCAACGTCGTTTTCTGTATTCGCGGTATATTTCACTATTTCAGTTTCAG ATTATTTATTTACTCCTTTTGAACTACATGACATAATAGCTTAGCTAGCTGTCCGGAGATT GCTTTAATTTTTTTACTTCACTTCTTCTGGTTCACAGATCTTTGATGGACACAATGGAAA TGCTGCTGCTGTTTATACTAAGGAAAA…
AAATTTAGTTTTGAATAATTGCAGATTGGTCCCCTTCGATGCTGGCCAGGAGGTCTATG
CCTTTCAAGGTCAATAGGAGACATGGATGTTGGAGAGTTTATAGTTCCAATACCTTATGT
CAAACAAGTGAAGGTATAATCTGCTTCTAGATAACCTTTCCTTATTTCCGTCGTTGATTA TAAGGTCTATGCATCCTACAAGGTCTTTGTTCAGGATAAAAAACTTACACTTTGTCGTG GATTTTAGCTATCAAAAGCTGGTGGCAGACTTATAATTGCTTCTGATGGAATATGGGATG CTGTATCATCAGAACTGGCAGCAAAATCTTGCCGTGGTTTGCCTGCCGAACTTGCTGCG ATGCAGGTTGTCAAGGTAATATGCTCCACTATGCTTTGCTTGCTGTAGTTGGTGATTTTA AGCAAAATCATGTTGCGAAGTTGACATTTCTCGTGCAATGTATTCCTACTGTTATTCAGG AAGCCCTAAGAACAAGAGGGTTAAAGGATGATACA…
>MtPP2C31 ATGCATGGCTACACGCCCATTACTCACGTTCTAGTGGTTGGTTTTGTGAAGACTGGCAC GAAGTTTCAGCACAAGGGGGAAACTTTAGGAACAACAGCTAGATTTGATTTGGTTGAT GGACGGATTGTCATTGTTGCATCTATTAGTGATTCCTGTTGCATATCATTAGATACTAAAG GAGGGGTGGTTTTTGTACCGACAGTTGATCACAGACTGGAAGATAATGTAGAAGAGAG GGGGAGTGTTACAGCTAGTGGTGAAGTAGGAAGACTCGATGTATATGGGCTTCGTTGC CACTGGCCTGATGGGTTATCTAGATCAATAAGAGACAAAGATGTGAGAGAATATATCGT GTCAATACCACATGTTAAGCAAGTGAAACT…
>MtPP2C88 CAAGATTCTGTTTACCCAAAAACCAAAAAGACAACCTTTTTGTTATTGTTTTCTTTCCT CTCATAGTCTTTTTGTACCAATCAAATTACATAAAAAGCTTTGTTCACTTCTTCCCTGTA ATTATCACTGAATCCCATTCTCAATCTCATCCTCCGTTTCTAGGGTTTATCGTCTTCTCGA TCTACTGCATTTTCCACATGTCAGTACATAATTACTTCATACTTTACCTCTTAATTACATTT CCTGCTACTAATTTTACTTCACCAGATTATAATGCACCTTATTAATCAAGCTTCCACGATC AGTTGTAGATCTAAATTTTGAAAATTAATTCATTATTATTGTTATGTAGAATGAATTTTTT AATTTATGTTGGAATTTGT…
ATTTTTCTTTTCTTCACATTTATAAGTAGCAAGTGGGGCATCAATTAATTCCTGCAATGG
TTATGATGTTGATAAGGAATTCTTAATTGGCAGATTTTTGACGGGCACAACGGTATATCA
GCTGCTATTTATACAAAAGAAAACTTGCTTAATAATGTTTTGAGTGCGATACCGCAAGA TATCAGCAGGGATGCATGGCTACAGGCCCTTCCTCGCGCTCTAGTTGTTGGTTTTGTGA AGACTGACACAGAGTTTCAGAAGAAGGGTACATACAAAACCTTGTTTGCTTGCTTCAT GGATCTTCTGTGATCACTGTTTCTGACATCTTAATTTCAAACGTAGGGGAAACTTCTGG AACAACAGCTACATTTGTTATAGTTGATGGATGGACCGTCACTGTTGCATCTGTTGGGG ATTCCCGTTGCATATTAGATACTCAGGGAGGTGTAGTTTCTCTCCTGACAGTTGATCATA GACTGGAAGAGAATGTAGAAGAGAGGGAGCGTGTTACTG…
>MtPP2C15 TTTTTCCTTAAAAAACAATTATACATTAAATTTGTTCTTGTTCTTTTTCCGCGTTTCCTCT
GTATGTATACAACATCTCTGTACCAATCGAAAATCAGAGAGCAAAGATCTCTTCTTTTCT
CTGTGCTCTCAACACCCATTAGGGTTTTTCATCTCTTCACCTTTCTTATACTCAAATTCT
GAATCAATCTTCTTCATTTTTCACCCGTGAGTTTTTCTTCTTCATTTCTTTTTTCACGTGA ATCCAGATTTTATTTATCTTTTTATTAAAAAATCATTTTTTTTTTTATACTTGGATTTTATTT TGTTGAAAAATGAAGTATATTAGCTTAGTTAGTTGGATATACGTTACACAATTATTAGATA ATTGTAAAGTTGTGATTTTTGCTTCACCAGCTATAATAATCAACATTCTCTTATATGTGCA AATTTTGATTCATAATGAAGATACTATGATTAATTTGATTCTATGGAAGTAAGGTTTTGCC ATGTTTCACTACAGTGCTCATTATTGATGATCTGTTCTGTACTTCTAGACTTAATGGATCT TGTTTTGAAAATGAATTAACATGCC…
AAAATTCTGAAAAATGTCAAAACACTGTTGTTAGTGTTTCCGAAAATGCACGCTCTCTA
GTTTGCTGTCATGTTCTCTCAATCACAGCCAAACAGATTCATAATCAAATGTCATTCAGC
TGCCGACATACAAAGTAAAAATTGTAAATATTTTTAGAAAGTAAACGGGTCCTTATTTTC CCATTTTGGGTGTATTTGATAAGATTTTTTGTTTTCTTAAAATGCAGGCTAGGTAATAATG TTCCTTCCGACACAAATTCTGGTATTCACCGCTGTGCAGTTTGCCTAGCAGATCAACCC TCTGGTGATGGCTTATCAGTGAACAACGATCATTTTATCACTCCGGTATCTAAGCCATGG GAAGGTCCATTCCTCTGCACAAACTGTCAGAAGAAGAAAGACGCCATGGAAGGAAAA AGGTCCTGAAGTCGGAGCAACAACAGTATAGTTATCTAGTATTCAATTTTAGTAGCATA GTAAATATTTGTATAATTTTTCCTTGGCAGTGTGAGC…
>MtPP2C81 ATGGGGTCCTGCTTCTCTACGGAAAGCAGGAGCCCTCATCCGAATTCGCCCTCATCCTC ATCATCGTCTTTTAGGAAGAATAGAAAAAACAGTAAAAAGAAGCTTGGATCAAGAACT TCTTCTTTTGAGTATTGGAGGAATGAGCCTCTTCATAAGATTCATGATAGGATCTTCCTT AATGGTTCATCTCAATTTGCTTCCTTGTTTACTCAACAAGGAAAAAAGGGTACCAACCA AGATGCTATGCTTGTTTGGGAGGTTAGATCTTTTTCACATTTTCTATAATTTAATGTTGTT TACCTTTTGCAACATTTTTTTATTAAGTTAGATTTGTTCACAAGCCTAGGATTTCGCTCCT TGCAGTATTTGTATTATTAAAAACG…
GTTGGGTACAAGAGAGAAAGACAATTCTCTTGTTGCAGTCCAGTTAACTGTGGATTTA
AAACCCAATCTTCCAGGTATGATTCTTGCCTACTTTATTCAACAGTCGTTTTAGACCATT
GATCGTCTTAAATCATACATGTGCATATTGTCCATAAGTCTTCCCTCACATATTTTTCTCT TTTAACAGCCGAAGCAGAGAGAATTCGCAAATGTAAAGGACGTGTTTTTGCTCTCCAT GATGAACCCGAAGTTTGTCGAGTCTGGTTGCCAAACAGTGATTCCCCTGGCCTTGCCA TGGCAAGGGCTTTTGGAGATTTTTGTCTGAAAGATTTTGGTCTGATATCTGTTCCAGAG GTGTCATACAGAAGACTCACCGAGAAGGATGAGTTTGTTGTCATGGCAACAGATGGGG TATGATACCTGATTCATATTGTAGCGTAATAATCATTGCAGTTGCCTCTATTAAGAACTTG CTTTTTTGTCTTAACCCTCTGATTCAGAGGAAAGGGAC…
>MtPP2C76 GAAAATGGTGTCTATATAAATCAAATAATGAAATCTTATTCTTATATTTATTTATTGAATAT TTTGCGTGGCGAATATACAAAGCATTCAACAAAAGCCACCACCTGCCGGTGACGCAAC CACTCGTGACGGACGCTACCGTTTCTCCTCTCAACCACAACAACAATTCTTCGATTCCT CGATTTCACAATCTAATTCTACAAAAATAAAAACGCTGGATCGATAATCTCTGGTTCCTT TTTTCTGATTTGATTTTAACGTTTTTTTTTTGGATTCACGCGTTTTCCTCTTCAATTCACG CGCTTTTTGAGTCAAGGTTACTGTTACATAGCTTGATTTGCGTTGAATTGCAATTTCAAC AACAATCATCATGACTCAGGTTC…
TTTGCAACTAACCATGTTGGTCTATGAGCAATTTTGGATAACAACAATTATGGAAAAAT
AAATATTAAAAGAATCGTCAATTACTATAACCATTTTCCAGTGTTTTTCCCAAGATGGGT
TTTGCACTGGTTTGTTGGAGCTTTGTGGCTTCTTTTTTCCCAAAATGGGTTTGTGACCG ACTTTGGTTGTACTTTTGAGGATTAAATGAATTTGTTTAGCTTTTTAGAAAAAGAAAAA ACAGCTTTCCATGTAAGTCGAAATAAACTTTTGTATTGTATCTTCCATTTTTGTAGTTATC TCGTTTAACCTGTCCATGAATATGTGTACACTTTTATTTTATATGGAATCCAATCTTTGCC TATTTGTGGTTTATGTTCTAGTATCACTTTATTCTTTTTGCTTTTCAGCTTAAGATAAAGT TTATGTTCTCTTTTTGAAATGAAAAATGTCAACTGTTTTTGGCTTTGGAATTTAGGGCTT TTCACTTAATGAAATACTCCCTCCAGAATGAT…
TTGGTTCAAACAATTATGACTGAATTTAGCTCTAAAGACATGCATTTTGCCTGAAAGTT
CAGGCATCATATCTTTACCAAATATATTGTATATGTTGCTTCTTGCATTTGGAGAGAGCGT
GGTTTAGCACCCATCATAGAGTCCTTTTTGTGGGGGAAATGTGCAAAAGAAAACTCTT ACGGGTACCATGGGTAGATAAAATGGATGATGATCCGAATAATTAGATTTAGATGGAAA CCAATGAGAAATATAGCCGAAACCATTGCTTTAAATGCTAGAGCATGAACGTTTTCATG CTAGAGCAAATCAATTTGTTATGAAGTATATGAATTGTTTCAAAATCTTCATGATTCTTCT GTGCAGATTTGGGATGTTTTATCAAACGAAGAAGTTGTGGAGATTGTGGCATCTGCACC GCGGTCTACTGCTGCTAGATTACTGGTTGAGTCAGCTGTTCTTTCTTGGAAGGCAAAAT TCCCTTTCTGTAAGATTGATGATTGTGCTGCGGTGTGC…
>MtPP2C90 ATGGGATTGTGCATCTCAGGAGCTTCTTTAGCTCCTTCTACTGATACAAATTATTATTATG AATCTCCTTCATTTTCATCCTATACACATAAACGTGATTCGGGCGTGGAAATGGGGTTGC ATAGAGTTCCTGGAAGAATATTCTTGAATGGTTCATCTCATGTTGCTTCCTTGTGTTGCA AGCAAGGCAGAAAAGGCATCAACCAGGATGCAATGCTTCTTTGGGAGGTATTATTTCT CTTCATTCTTCAATCTTTGATGTGATATATCATTCAATCAAATAATAAATGTATAAATTTTT
CAGAACTTTGGTTCCATGGAGGATGTCGTATTTTGTGGTGTATTTGATGGGCATGGACC
TTTTGGACATGTGGTCGCCAAGAAAGTCAGAAATTCTTTCCCTTTAAAGCTAATGGAA
GAATGGAATTCGTGTCTTCGTGATGATTATAATAATAATAATTATAATAATAACCATTTCG AGATATTGAGAGAATCATTTTTGAAAGCGTCTAAGTTTATGGACAACGAACTCAAATTG CAATATTTCATGGAATCTTATGGCAGTGGGACTACCGCTGTTACCTTGCTCAAGAAGGC ATGTACGCTATTTCATTTCTTTTCATCTTATTTCGTTAAAAGAATGAGAGAAAAAAATAC TTATGTGCGCATTCCTCACTCATTCTTCTTGTTTCAGGGCGACAAACTAGTTACTGCAA ATGTTGGAGACTCGAGAGCTGTTTTAGGTACCCTAGATCCAAATGGTTCTCTTATTGCT CTTCAGTTGACAACAGACCTCAAGCCAAATCTTCCA…
>MtPP2C51 GTCCATGTCTGCTTTTGCAATGAATGCACCACTACTCCCATCCCCATCGATACACGCCA CCACCTTTCCTCATTAATAAATACTCTCACCCCCCCTTTCACTCTTTCACTCCCTTTCTCT TCTCAACCTTATTTTCCTCCATTCATCAAACAACAAAACAAAGGTAACTAACCAACTCA ACAATCTCTTACTCTTACCATTTTTTTCTCATTTAAATTAATGCTAGAATTTATTTACTTGG TTAATTATTAATTAATTAAAGTATTACTATTGCTTTATTATTTATTTTTAGTTTTGGTTATGA GTTATGACAATTAGTTACGTTGTAGTATTTACTTGATCTTATAGTGGGTACTTGTTTTTTT
TTTTTTTTTTTGGTGTATCTTTGATTTTTTGTTGACGAGATCACAGTTTTTTTTCGTCTTT TTCTGCTTTATTATTTCTTCTCGTATTTTTGTGTAGTGGGAAACCATACTTTTTTGTACTT TTCTATTTAATAATATTTTTCTCTTTCTTTACTTTACTCTTAAATCAAACTCTCAAGTCTCA ACCCTGCATTACTTCATTTTCAAAATTATTGCTCTAGCTATTTTAAAGGTAAGCAATGAA AATTTCAATGAACAAAAAGTTTTTTAATTTTATTTTTTACATATAAAATCATGTTCTTCCT CTTTTCTCCTTTTTCTTCTTGTTTTTTGGTTTTTTGTTTTTACAAGGTTGTTTTTTAGTTTT GGGGTTGTTTATAATTTAGGATATAT…
GTTGTAAAGTAACTTATTTTGTACTTGAGAGAAATTTTGGGGTAAAGATTGTTTGCTGA
GTTGACTAGACTTCTGATATCAGCAATTGATGCGAACGTGAGATCTGTAGTGGAAAGG
GAAGCATTTTAAAGTCACCACCATCTAATGTGTGTATTCTAGAACTGAAAAAATAAATG GGTTGTTGTGTCTCAACGAGCAGTCGAAGTACTTGTAGCAGCGGGAGCAATGGAGAG ATGATAACTCCATCTTGCTTCGAAATTTGTTTCTGTGGACAAAAGAGAGCAAGGAGAA CATTTTCTGATCATGCTATTTCTCTACACCAATTATCATCCTTACCTAGCAGGATTTTCAC TAATGGAAAGAGTCGGGGTTCGTGCATATTTACACAGCAGGGTCGCAAGGGAATTAAT CAGGATGCCATGGTTGTGTGGGAAGTAAGTATGTTCATGTTCATCTTAATGGTGATAATG CAAATCCATGACTCTTTTTTTTAAGTTATTTGAGAGATTT…
ATACTCAAATGTGGCCTTAATTGTGGTTGCGGTGATTTTGATAACCTCAATGTAGCTATC
CTGATCACAGTCTCTGTCCCTTTTTAAAATCATGTCCGTGTCTGAGATACTGCAGGAATT
AATTAACTGATTAAGACATATAATAAATTTGTAAATAACTTGTGTACGATAACCTTATCAC AGTTTTTTAGTATAATTTATCCCCTAAAGCTTCCAATGTTCACAGATGGTAACTGATTCC CTTGGTATTTTTCCAGGTTTGGGATGTTTTAAGCAATGAGGAGGTGGTTGAGATAGTAT CATCGGCACCAACACGATCATCAGCAGCAAGGATTCTGGTAAATTCAGCTGCTCGGGA ATGGAAACTCAAGTACCCGACTTCAAAAATGGATGACTGTGCTGTAGTGTGCTTATTTT TGGATGGTAAAATGGACTCAGAATCAGATTATGATGAACAGGGCTTCTCTTCTGCAACC ATTCAGAGCAACCATTCTGGGAATCCAGTTGAATCAG…
>MtPP2C30 CATTTCTAGATGTTCATTTAATCTTGGATTCCATAAATATCTAAATTTGTGTGTTCTCTTCT ATGTCTTTGTTTTCTTCAAAGTTTTAATTGCACAGTTCCCGTATTTGATTTAATTTAATAG TCTAAAACTCCGCATTTCGATGAGGTCAATGTGAATTCTGGGGAAGGACAAAAATAAT CAGCCAGATTTTTAGCATATTCTATTTCATGTTGACATGTTAAGACTTTTATATTTCACAT AATTGAGTTTCATTATCTTGTAATTAGTTTACATTAAGCAAAGGCTTGATTCTTGCAGAC CATATATATTAAATATTAAATTCATGTGTCTTCTTCTGTTCAGCCGGTTTCTTTATCCATTC ATATAGCTTACGGCAAATT…
AGTATTTTAACCCCGTAATCAAATCGCGTGTGTTCTTTGTTTGCCTTTTCCGTATATGTTT
TCTTTTGAACAAAGGTCGGTGTTCTAACAATTCCTTATTTTCTTCACTTTTTTAGGGTTC
AAATTTGTACATGGGCAATATTGGTGATTCAAGAGCAATCATGGGATCCAAGGACAGCA ATGACTCGATGGTTGCAATTCAGCTGACAGTTGATTTAAAACCTGATTTGCCAAGTGTG TTATATGAAATCATTATTCATCCTTTCTGTTTTAATTTAAGTTTTTTATCTTGTTTTCAACT TATTCAAACTTTGATGTAATAATATTCTTATAGGAGAAGCTGAAAGAATTAAAAAGTGC AAGGGTAGGGTATTTGCATTGGAAGATGAACCAGAAGTTTGTAGGGTGTGGCTACCTT TTGATGATGCACCTGGATTAGCAATGGCTAGAGCATTTGGCGATTTTTGCTTGAAGGAG TATGGTGTGATTTCTGTACCTGAATTTACGCACCGGA…
>MtPP2C50 ATGGGAAATTTTTGCAGCTGCCAAGTTTCAATTATAGGCAAGGTACATGATGTGGAATA TGATGAATGTGACCAAAAGGACATTGATTTTACAAGTGAAAATGGTGGGTCACAGGTC ATGTTTAAAGGATCCTCTAAATCTATATCAATGTACTGCAAAAAGGGTACAAAAGGAAT TAATCAAGATGCAATCACAGTTTGGGAGGTAACACATTCTTCATGCATCTTTCATCAAC
TTTTGTTTCTTATTTTTGCATAGATATATGATTTTATTGGGGGTTTAAGTTTTCAATCAAAT CTTGTGCCTCATTTGTTTTTTTGAGCGTTTTGGCAATTGTTGTATTTAGATAAAGATGTT GGTCATTAGATCAACATCAAACGATTCATATTTCATTTTACTATCAGATTTTAAATACAAA TAAAAAATATAAATCGTTTGATATTGATCTAACAGCTAAGAAGTCCTAACTGTCATACCT ATAAGATATTTTAACTGCATTTATCCAAATGTGCCACTTTATTTCACAGTTAATTGTCTCC TTATATATATTCCTAAAAACCATGACTTTTTTGTTACACTTTTTTCACAATCATATTCAATT CTTTAAGTAACTACATATTCAAAGCTC…
TTGTTCTTTGTATGAAGGTTTTAGTAAAATGTTCGCGACCGTGATCGTGGTCATAACAA
CAAAATTTTGATGTTATCGTTTTGACCTAAATCATAGTTGGATCGGCTCTATTTCGCTGC
AATTGTCAACAATGTAAAAGAAAGTGGTCTTAATTTAAATCTTACGGATTTTATTACTAT CTTTCTAGTGTCATAGTTCTAACCAAATTATTTGACTTCCAATAAAATTCCAGGGTGACC AATTGATAATTGGCAATTTGGGCGATTCTCGTGCAGTACTTTGCACAAAAGCAGACGAC AACCATCTTATTCCTATTCAACTATCTACCGACTTGGTTCCGGATGTTCCAAGTAAGTCT CAACTTGATTTTGATTTATGATGTCACTTTAAATTGATTTTACCTATAAAATTAGTTCTAA TTTGAATCTATGATTACTAGCATTTTTCTTTAAAAACCTAATTTTTAAACTCTAATTAATC GTTAAATTCATTTTTACAAAATCAGTTTATTC…
>MtPP2C80 GCCAACCAAGAAAAAAACAGACAAAAACCAAACGAAACCAACTAAGATACAGACAA TAACATGCAACAAAATTTCAACCTTAATTTGTCTCAAACATGACACCAACCACTTCTTC CATGTTCCTGTCTCTTCCAACTCTTTGCATGTTTCTTTCTCAATTTTCACCTTAATTCCTT CACAAATATTATTCCATTTCATATTTCTTCTCCAAAATATTGTCTTCCAAGAAACATGGGT GGCTGTTGCAGCCACGATGTTGCTCTTAGAGGAGGAGGCAGAATTGAAACCGAGGTG AATGATGGAGAATATGAATATGATGATAGTGAAGATAATAATAATAATATTAATAATAATG ATGCTGTCACGTATCAAAATGATGGAAC…
GATTAATGTTGAATATGCTTTATATTATCAGGACTATTGTGGAGAAGAAGGCATGGTCTT
CTGTGGCGTGTTTGACGGTCATGGTCCTCTAGGCCACAAAGTGTCGCAATTTATTCGCG
ACAATCTACCCTCGACACTATCTGCAGCAATCAAAATGGCACAACAGAAGACCAACAA ATACTACGATGCTAATGACGTAGATACCGACAATTTTGATGATGTCCACCACAATAATAA CCGCATCAACAACATATCCCTTGCTTCATGGGAAGGATGTTTTCTGAAATCCTTTGATG AAATGGATGATCATCTTGCTCGGGAAGTTAATACTGATAGCTATTGCAGTGGTTGCACA GCTGTAGCTTTAATTAAACAGGTATGTATCCGTGTAACTAGATAATATTCGCAATTACATA AGGTAAGAAATCACGGTCGGATCATATTTTCAATATTGCAGAGAATCATAGTCAAATGA ATCTGATGCAGCCTCGATCGCAGTCACAGAGACATCA…
>MtPP2C5 ATGGGTATCTGCATATCCGTTGCATCTTCAGAGATTCATGGAATCCCTCAAGTTCATGAT GAGAATGTCATGATATTTGAAGCAAGCAAGGTCCAAAATGAGACTAAGAGACTTTGCT CTGTTTACTCTAAACAAGGTACTAAAGGTCTCAACCAAGATGCTGCCTCTCTTCACCAG GTTTGTCTCTCAATCATGGATAACTTTGAAATAATTTGCACGATCACGAGGTTTTAATTC GCGGTTGTAGTTGTGTTGTGATCTTTGATATTAAGAAAAAATACGATCAAATGCAACTA ATGTTGCGAGCATTTATTTTTAAAACCAAGTTGTGTAGCAATTCAAGATAACTTTGCATG GCTACGAGGTTTTAAATTGCAGCGGCAG…
TGTGATCAAATGCAACCGATGTTGTGTTGTTTCAATTAAGGAAAATTGTGATTTTTTATG
TATCATAACATAAGAAACCTTGATTTCGCGTCTCATATTGAAGTTGTGAACCTTTTGTCA
AAACCCAGGCGTATAGTAATTTAAGATCTTAAGATTATGGTAATCGGGATAAAATGTTGC CGCGTTGGACTAGAGATACCAAAAACCTTAATATCGCGACTCAAATTGCAATTGCAAAC CTTTCTTAAAAGTCATGTACTATTGTAACTATGATCTATTTATCTATCTAGCATATAAAATT ACTAAAACCATATCTTTTGTTTTTGTTTCTTTTTTCTTAAAAGGATTATGGGATGGAAAA TGGAGCATTTTGTGGTGTTTATGATGGACATGGAAAGAATGGACATATAGTAAGCAAAA TAGTAAACAATACTTTACCTTCTCTCATATTGAGCCAAAAGAATGCTCTTGAGGAGATT CATACAACAAAAAATGGTGTTGACAACAAACAAA…
ATTATATGAAAAACAAATGTTTAAAATATGAGATTATTTCAAATAAGAGACTTCTAAATA
GATGGATCATGAATCTCAACTGATTTTCACGGACGTATTTTAATCCAAATATAATAATATT
TTAGTATCAATTAATATTTTGAATCTATGTATATTAACGTTAAACGTCAATAATGACACAA GGAGTACTATAAATGTTAAAAATTTAATTATGAGAAATGCTACTTCTCGCGAGAAAGTTT TCACGAAAACATCACGATAGATGGGTGAAATTGCAGCAGACATTTTCTACTTTATTTCC ACCCATTTGTGTTTTCTGCTTAATATATCACACTCATAATTGATTGGTGATAGATTCGTGA TCATATTTTTCGCTAGAAATAGCATCGCTCCTTAATTATTTGTATCTAACCTAAATTGGAA TGCAGGCGAAGCAAAGAGAATAAGGAGTTGCAACGGTTGTGTTTATGCGTTAAAGGA AGAACCACATGTCCAACGAGTATGGTTGCCCAAC…
>MtPP2C63 GTCAAATGGTTATTATGACGTTTAATCACCTTTCATTGTCAAACAAGCCCACCTCACCTG TTACATTTATCTTATGGTGATTGGTGGCCAAAGCAAAGATGAGAATGACACCACATTAG AAATATACTTTTACAATAAAGAATTGTGCTTAAACTTTGTATGTAGAGAGTATATAGTAG GATTAGTAGCATACTTACTATTTACCATTCATTTCACGTTTCCTGTGGCTATAGGATTTGC AGGTGGTGTGATTCCATAACTCAAGGAATATAAATAACTTGAGTTATTTTTCTTCATCGA ATATCAAGGTCTTGTATATCATTATTTCCTTTACTAAGCTAAAATTTTCATTGCATATATGA ACTTAGAACTATATATATGTT…
TACCTAAACAAAAGTATACTAACTATACAACGAACTCTAAAGAAAATTTGAATTCAATT
AACTCTGAAATATTTGTCATGAATATTTCAGGGTGAAAACCTTATTATAGCAAATGTGGG
TGATTCAAGACTTGTGTTAGCAACCACTTCAGAGGATGGTACATTATTTCCACTGCAGC TTACCACTGACTTCAAACCAAATTTACCAAGTGAGATTTATCTTTGTCTTACATTACACA CACACACACTTGTGTAAAAAGTAACTGTATTTGTTCAAGAAATTTGAGTGTTGTAATAT TTGTTGATTTCAGATGAGGCAGAACGCATAAAAGAATCAAAAGGACGTGTATTTTGTAT GAAAGATGAACCAGGAGTGTATAGGGTGTGGATGCCAAATGGTAAAACACCAGGATTA GCAATATCTAGAGCCTTTGGTGACTATTGTATGAAGGACTATGGTCTAATCTCAGTGCCA GATGTGACACATAGAAAACTTACCACTGGGGATCAATT…
>MtPP2C32 CTGTTTTGTATCTTATAAAACCTATCATTAGCCACCACCGTACATTACAAGTTACACAAA GTTGGCTGGCTAGTTGTGCTTACATTTTGTGTTCATTGAGTGAGTAATATATAAATAGCT TCAGACTTCAGAGGAATCATCTTTCAGTTTCTCAAGTTCTGGCTTCAGATAAGACTTGG TCTTGGTCATTCATTTCTCAAGCATGTAAGTTACCCTTTTATTATCCTTTCATTTATTCAA ACATGGATTTCATTGAATAATCAAAATCTTGATCATATTTTGAGATAACTTGAATGCTTGT TATTAACATGCATTTTGTAGTTAAGGAGCTCTAAAATTATTGTCATGATGAAATTTATATA TTTAGGGTCTGTTTGAAATGA…
AAGCTCAAATAAACCAATTCAAGCAAACCCTTTTGGCTTTCATCACCGCAAAACTAAC
TTGTACGGCAAGAATTGCCTAATAATTAAAAATTCTACTCAGCTCTTATCTCTGAGCTAT
GTGTGACTTGGACTTTGCGCAATATATTATCTTGTTCTGCATAAGTTGGACAAAAACCTC GATGAGTTCGATTAGCATATAAAATGATATTTATATATTCTACATTGTTCATGATGCTAGG AATTTGGATGCCAAGAAGACATTATTTTGTGTGGAGTTTTCGATGGACATGGACCTTGG GGACACTTTGTATCTAAAAGGGTCCGAAAAATGTTACCAAAATTTTTGCTCTTCAATTG GCAGGAAAATCTGGCTGAAAAATCACTTGACCTGAGTTTTAAGATGGAAACAGACATG AATCTCCATGAGTATGATATATGGAAGCAGTCGTACATAAAGACTTTTGCGGCAATTGAT CAGGATCTAAAGCGGCATACTGGAATTGATTCATTT…
TTGAAAAATAATCTCCTAGCTTTAGTCTTAGACTTAATTTTACATGCTACTATTTTGAGAT
AGTACCTGCGTCGTGTCTCATGTGAGTCTCTCACGATTTTGTCCTTTAAAGGTGTTCTA
GCTAGTCGATTTTTTTAGATAATGTATGTTTGTGTTTCCTTCCCTCACTTTTTTTCTTTCTT TCTGAAAAGGTATTTCTCTAGCTTTAGGAGAGGCTGTTTATAAACTACACTTGATTGTG ATTTTATGTCTTAGAACACTTTTGAAGAGCGAATATATATGCTTTTATAGCAAAATGTATG AACTTGTACCAGTTACTTGGCACCACATGAATGAAGGTTGATGCTCTCTTGAGAATGGA TTTTACCTTAAACCTTTACATCCATGGCTATGAGCTCAAAAGGGGAAGGCACAAAGAA ACTACAAATGGATAGAAGGAATGAGAAATAATTGCCCCAAAACTAATAGATAGTATTGA TCAATAACTTATTGCTGATTTTTCAACATTGATAA…
>MtPP2C14 AAAAAGGCCATTTTACTTATTGTCCCAAACAAAGTAGTAAAGAGCAAAGAGTAGAAAA AATATCATTATTCTTTTACCTTTTAAAGATTTTATGAATCATATACATATACATACGGTAGA GAAGATACAAATTTATACATGCACTGATTGGTACTACAGTACTATTATTTGCATCTAATGT GTACACTGAAAAAACTGTCTTTGTAGCTGTTTTCCTAGATAAAAGGGAACTCAAGAAA GAAGAAACCAGAACCAAACAAACAACATTATTGGATATCCATTCTTCTACAACTTTCAT CTTGCTTTGTCTGATTTTGGTTCTGCTATTGTTCCTTCTTGCAAAGTTCTCAACTTTTTC AAGAGCTTCATACAATTCTCTGCAA…
TTCACCTTATTTCCAGAAGCTTTCCAAAATAGTTTATGAAAACATATAACAACTATTAAC
CTGTTTGGATTGACTTATTTAAGCTTATCTACTGCATAAGCACTTGCGAGATTGTTTAGG
AGAGCATATGCAAAACAACTTATGATATATTCATAAGTTTTTTTCCAGCTTATTTTCATAA GCTCTCTAGGATATCTTATGAAAACAACTTCTAGCTTATATGAAAATTATGTTATTGTATT TTATCTTTTGTTGTACTAAAAACACCTATATCATAAATGTTTATGCTATAAGCGCTTAATT AATATCCAAACAGGTCCGTTTATACATAACCACTTATGTACAAAGAGAAAACCATTAGA AAGTATTCTTTTATTAATGATTGATGAGAGTGAATTTATTGATGTTAATTATAGGAATTTG GATGCCAAGAGGACATGATCTTCTGTGGGATTTTTGATGGACATGGACCTTGGGGTCAC TATGTGTCAAGAACAGTAAGAGAGTCAATGC…
TTTTTTTTTTTTTATATAACTTACTTGCACTTCTGGTCCTCTGATATTATTCGTTCACATAA TTGGTCCGTTTTTTTAAAAATATAGTTTTTCGGTTAGTCACTCACGTTTTTAGATCCAAA AGTGGTGACGTGATAAGTTTTTTACTGACCTGACATAGAATCGGCTGACGCGGAATCAT CCAATTTGGTGAAATAGTAAAAATAGGGAATCAAACTTGCAATTATGTTATGTCATGTTA CTTATAGAAACGGTTAGTAATAATATATATCAAAAGATTAAGTTGCTGAATTTTTATATGT AATTGGTTTTTGCATGTGATATATAGGTTTGGGATGTGATCTCTAATCAAGAAGCAGTGG ATATTGTGTCTTCAACAGAAGACAGAACAAG…
>MtPP2C89 GAAATAAATCAATATTTTATATTCCAATTCAGAAACATATACACCGTTTCATTTTGTGTGG TGGAATGGAATCCTCTTATGGAACTTAATATATATACTATTAAGAAAGCTTAAACTGTTA ATTTTTTTCTCTCAAGTTGATTTAAACAATTAGTGCTTTATTGCATAACACAGTAGTTCA GTAATGGCCACGCTTGGCTACTGTTTTTTTCACCAGCCTTTTCTGATTTCTATATCCATAT TCAGTTTGATCCATTTGCATATAGTATATTCAATTTTAATATTCATTCCTCTACACAGTGA AGTCCTGAAATTCTCCTCAGTTTTAAATTTTTCATGGTCACAATTTAATTTTAAGATTTCT AATTATTAAATTCTGAGAT…
ATTATTAATATAGTTCCTTTCTATGTGCTATTGAAGAATTTCTTACCTGCTCCTTTTTTTCT
TCTATATAAGTTTGTACTAACCTTAATCTATTTTCAATATGCACAGATTAAGACAATATAA
GAGGAGAGTATATCACAAAATTAAGGAATTGATGGGGCATTTATCCTCTATGTTCAATGG TTTGGCAAGATCATTTTCACTGAAGAAAGGAAGAAATTCTGTGAGATGTGAAAGGAGA GAAGCTGTTGAAGCAATGGCAAAAGAAGCTAAGAAAAATGACTTGATTTTGTGTAGCT CTGGCACTGTTAATGTTGATGGTTCAAACAACTTTGCCTCAATTTTCTCCAAAAGAGGT CAGAAAGGAACCAATCAAGATTGTTGCATAGTGTGGGAGGTATGCACAAAAATTTAAT ACTATAATCAAAAAGCTTTTTTTGTTATTGTTTTAAGAGCTTGTTTCGAATTCCGGGAGT TTTGACGAAATCAAGGTGACACCGTGAGTTTGTTTAACCT…
CATGCATGGAAGCGCAAGAGAAGGGGTATTGCCATTGATGATATTTCTGCTATTTGTCTC
TTTTTGCACTCTCCCATTTCCTCTGAGCAAGATAGCCCAATTGATACTGTTAAATAGACT
ATCATGTAAGCCCAACTTCATGATGTTGGGTTCATGTAACCTTTGGTCCAGTTAGGGTA GAATGATGAAGACTATTATTTTTTCCACCCTATGTCTTTCCTCGCGCGCCCTATTTTTTTT TCTCCAATTTTACCCCTGGTCCGGATTTCGTTTTCCGGATTGCATTGTTAGAATTTTGCA CATGTTTCCGGATTTGAAAATCCGGAATAATGTTTTAGCATAA
>MtPP2C75 AAAAAAAAAAAAAACAGAGAGTAAAAAACCTCATTTATTTCAAACAAATTTGTGCCTC ATCCTCATCCCAAAATCTTTCTCCTAATAATTGAGTTCAATCCACACACACTTATTAGTAT TACCACAAAAAAAAACATCAAACTCAAATTTCAAACACAAAAAAACACACACACTCC TATGTTAACTAAGTGTCTCAAAATTTGTCCAACATCAACAACGTAAATGCAAATCAAAT TCTGTCATCTGGGTATTGTTCTTTTCAACTTTCTTTCATCTGGGTCTTGTTCAAAATCAAT TTTTTCTCAATTAGTTGCTTTTATTCAAGATTATGATGCATAGGTGAAATTTGTAAAGGTT GAAGCAAATCAAATTCTATGATCTGG…
GAAACTGTTTCTCTGTTTCAATCATGATTGGCATTTGCAGAATTGCAAATACACTATCCA
AATGTGTCCAATATTACCATTTAGTAGTTGAAAGTAATAGAAGTGAAATTTTCCCAATAA
GCATTGGAGTTTTATTGGTTTGTCTCAAAATTGTTGAACTTAATATTCTTGCAAGTTTGC GACCAACCAATCATGGGTTAATGTACCCTAATTGTTTACAATTTTGTGTCTAAAATTATT GTTGTAACTAAGACTAATAATTGAAATGTGTAAAAAAATGGTTAAAAACTTAATGCTGA GATCTTCATGATTAGATTGTGTGATGCTTTTGGTAGTTCAGTGCTGTTTGAGGATATATTT ATCTAGTAAATCTTTCTCCTTCAAATGTTTTGTCTCTTAATTTGCTGTCCTGCTTCCAGGT TGCAAAATTCAAAGATCCACGTGATGCTTGTGCTGCGATAGTGGCAGAATCTTATCGAC TATGGCTACAGTATGAGACTCGTACAGATGATA…
AGTACAGAATGTTGTCAAACAGCAGCTATAGTTGCGCTATAGCACTGTTGAGTAGCAG
AATTTGAACAAACCGCTATTTTCCACGTTTGCGATTGACAACACTGAGTTTAGGTGTTG
ACTTTGAGGACAGTTTTCCAGACACACATATAATATTCAATTATAATTGCAACATTCGAG AATAAAATTTAAGCAAAAATTGTGTTGCTTTTTTGCTTTTCATTTTTGTAAGAAATATTTA GCGTCGTATTTGTCTTTTCTTATGTTTCCATATGTCGGTGCTGTAGTTTTTTCTTAGCAAA TTTGTAACTTTACTCTGCCTGAAATGTGGCATTAAAGGTACAACAAACCACTCCAAGCC TCTGTGCGTGCTGTAACAAACGGAACTCTTTGGACTTTAAAGCGAGAAGATTTTCGCG GGATTTTAGTGTCAGAATTCTCTAACTTATCATCATTGAAGTTACTTCGGTCCGTAGATC TCCTCTCCAGATTGTCAATTTTACAACTGAGTCA…
TTAAAAATTTTATATAACCATGGTTTCTCTGTTAATTGTGAACCACGCAGTTCCTCGCGT
CAGTAGCACTCATCTTTATTTCCTCAACACGTAAAAACAACTTAAAGGAATATTATTTCA
TTTGCTGAATGTAAATATGGTACAATATCACCTTACAAGCATTAAATTAACTATTATCCTA TGCTCCTTGACAATGTGCTGATATGCTTCATTGATGGTAATGCAGGTGGGCATTGGGAG TTTTGGTATATTTTATGTTATGCGGCGAGATGCCATTTGGATCATGGAGAGAAAATGAAC TCGATACAGTTGCCAAAATTGCAAAACGGAAACTAAATCTTCCTGAAACTTTTAGCCCT GACGCTGTTGATCTCATCTCCAAGGTATTGAATACGTGATATTTATAGCAAGAAATAAGC ATCTTTCTCTCAATGTTGTCAACTAGTGGCTATAGTAACGCACGCTACAGCGTAGCTTAA TTTAAATTAATCGGTATTGTTCTACAATACCCTA…
>MtPP2C25 ATGGGTTGTGTTCACGGAAAGTGTTGTAGTCGTTATCCTGCACCATCAATTGGTGGCTC TAGGGATTATAGAGAACCTGTCCCTAAGAAGCACATACTCACACAAAGGTCACTTCAC TTTGTTGATGTTGCTTCACACAATTTCACTATGGAATACTCTGTACTCACTCAGAGAGGT TACTATCCTGATTCACCTGATAAGGAAAACCAAGATTGTTATTGTGTTAGGACACAATT GCAAGGTAATCCTAGTGTTCATTTCTTTGGTGTTTATGATGGACATGGTGAATTTGGTGG ACTGTGTTCTAATTTTGTTAAGAATAAGTTGGTTGAGAAATTGTCTAATGATTCTGCATT GTTAGAGGATCCTGTTAAGGCTTATAA…
TTAAATCACAGTGCTTACTGTAATTCTTGTAGGACATATATCATATAACATCTACTCAGCG
TTGTCAAATAACAGCCATAGCGGCGCTATAGCATAGCGTAGCGGAATTTTAATTTACCGC
TATTGTTCAACGATACACGATTTAAAATGTTGTCAAATAAGGGCTATAGGAAACTATTAC AATTTAGTGTAAAATTTGAATAAACCGCCATTTTATGCAATCCGTGATTGACGACTAAGC ATTTACTACCCTTGGTGGAATTGTATGTTATTTTTTATCGGCTTGCCTTTTACATTTGAAA ACTAGGACTAAGAAATCTTGATGCAGATTTTGCTGTTCTTCCTCTAGTTATGTTTATTTA CTTTTCTGCTTTCCTATAAGTGATTATTGTTCATACTTCTTTTCCATATTCTTCCCATATATT ATCTTTCCTAAAATGGCGGTTTATTTTACCTTTGTTACTTATTATATGCACATTTACCTTTC ACATCTATGTAGCATGTCCATTTTATA…
>MtPP2C61 CTAATGCAAAAATGCAACAACCCACGAAAGAATCTGAAATCTTCCACTTCTCCTGTCTT TCTCATTCCAAAATTCTTCACGTCAACTTGTCTTTTGACTCTTCCTTTTTTCACGTTCCT CTGTTTCTCTTCTCTGAAGGTGCACTGCACCCTACGAAAGGTACTACCTTCTTTTGTCT TTTTCCTAGAACCTTCATTGCATTTTCTTGTGTGAAAACCACTTGCACTTTTTCTCAAAG TCACCCCAAAATTATTTTGTTGCTCTAGGGTTCTTGTTTTTTCTACCTATTGAGCTCAAA TTTGACTCTTTTTTTGTTCTTTGCTCAATTGAACAAAACCCCATTTGTTTGTTGTTATCA AATTTGAAAATTCTCAGCTCAAAGT…
ATAGGAAGAACATACAAGCTCAGAGAGTGTTGAAAAATGTTTCTGTTCCTTCACACAA
CTTTGTTTTGGAGTATACCTTTCTCACGCTGCGAGGTTACTACCCTGACTCGCTGGATAA
ACAAAACCAAGATAGTTTCTGCATTAGGACGGAAATTCAAGGTAACCCAAATATCCATT TCTTTGGTGTTTTTGATGGGCATGGTCAATTTGGTAGTCAATGTTCAAACTTTGTTAGAG ATAGGTTGGTAGAGAAGTTATCTAATGACCCTGGATTGGTGGAGGATCCTGTTCGAGCT TACAATTCTGCGTTCTCGGCAACAAATCATGAATTGCATACTAGTGACATTGATGATACT ATGAGTGGTACAACGGCTATTACAGTGCTTGTTATTGGTGACACCCTTTATGTTGCTAAT GTTGGTGATTCAAGAGCTGTGCTAGCTGCCAAGGGCGAGGATCGGATTATTGCAGAGG ACCTGTCCTCTGATCAGACACCATTTCGGAGAGATGA…
CCTCTTTTATTTACAGTGACCAAAGAGAAGGGTTTTACGGAAGCTCACCAAGTCTCCTT
GTAGTTTCTCCTAAGTGGTACATTTCTATGTTCCAACTTTTCTGAGTCTTTTGCATTGCT
CCTGTACATTTACCGGTCACTATATATTTGGTTGTTCAAGGCAGCCGGGTATGAGGTTCA TTGTCTTAGCAGCAAAAATGGACCTTGTTCAGAAAGTAGAAATTAGAGTTGGTAAAAT CCAAGAAACATGAAACCAAAATAAAATTCTAGTTACTTGTTTAGCCATACCCTTTCTGG AAAGAAAATAAAATTGTTTAACCATAAAGAATCTCACCTGGAGAATGTTCTACTGTATC ATAAGATAATAAATTATATTCAATGTTACTTAACTGTCTTTTATGATTCTAGTTCTAGCAA GCAATAATTAAAAAACTGGGTCCTATTGTCATTCGGCCAAAATATGGAAATCAATTATTG ATCTTGGATAATTTTAAAATGATTAATAAATAGAGA…
CAGTTATTGTGGAATTTGATTCTCTTGTCTTTTGATTTTGTGATTTGTTATCTTGCATTAAT TTTTAGTCAAAATCCATTTTTTAATGAGTATTGGCATTTCAAAGCCTTTGTTTTGAAAGT GACTATATAAATATTGCTTATAAATGAAGAGGGATACAATCATAGATGGTTTCCAATCAG CTCTTTTCTTATGTCAAAATTGTATAGAATTTTGTATGCATGTTATGAGACCGAGAGATTT GGTGATATAAACGAGTTTTGGGAGGAAGTCATTGAACCAGATGAACATGAACTTATCTT GCTAAACAAGATCATGTCTTCAAGATAGTTTGGTAGGAAAATGTGGAAATGTTAAGTTC TGTTTAATGTTGCTTGATATGATATTTGGAAG…
>MtPP2C53 AATGAAACGGCCATCAACAATTAAGAAATACAAATAATCACTAAAAAGTCAATCCACC TCCTTCTTCTTCATCTTCTTCTTTGTTCCCTTTCTTTTCTTACTCTTTCTTCACTCTTATAT TATATATATTGGTCCATTAGCTCTTAATTAGTAGAATATATAAAAGTTTAATACTACTAGTA CTAAGTCTTTATTAATACTCTCTTCAATGGGTAACGGCATCGGAAAACTCTGCCTCTGTT CCACCGGCGCCGGCAATACCTCCCGCCGGCACCAAAACAACAACCCTTTCGGAAACT CAATCTTCTACATCCGACCACCAGACACATTTTCCGACGACGACTTCACAACTTTCCGA TCACTCTCCGGCGCCTCTGTCAGTG…
GATCAACTCAAGGAAATTCTCTTAGAATTAGATGAAAAGTATCCAAATTTGGATTCTGT
GTTGTTTAGTCTTTCTGAGGCATTGAGGAAAACTGAGGAAGCATTTATGAAGAGTGTT
GATGAAATGATAAACAATAATTCTGTGTTAGCTATGATGGGTTCATGTGTTTTGGTGATG TTGATGAAAGGTGAAGATGTTTACTTGATGAATGTTGGAGATAGTCGTGCGGTTTTAGC TACTCATCATCATTCTCTCAAGTCACTTCAGCTTACCATGGAACATAGTACTCTAATCAA AGAGGTAATCATTTTTACATTTCAAAATCTTGCTCCGCAACCGGAATTGTGGCTGTAATA TAAAGGTTTCTGCAACAACATTGCAACTGAAATTGTGGTTGCACACAATGTCTAGCTTC ACAGTGTAGCCGCGACTTCAATTTAAAACTATGGTCCGTACAATTTTATGTGAACCATA AAGTTGGTTTATTTTGGTAAATTAATTTATTGTGTT…
>MtPP2C79 TTATTGCACTATCCAATGGGTAACAAAATCAGCAATTTGTGCCTTTGTTCTGCCGGCAC CGGAGATATCTCCGGCAGGTTACAAAACACCTTTACCTTGTTGTCCAAGAAACATGAC AAAGCTATTTGCAACTCTATCAGCTATGTAAGACCGAACCCACCTCGAATCTCCAACGA TACATTCTCTGACGACGATGATACCACCCTCATGACTTTCCGGTCAGTGGCCGGCGCCA CCGTGAGTGCAAACTCCTCATCAACACCTTCCATTTCCCTTGATGACTCTCTTCAACAT AGCACTGTTTTGGATTCATCTGCTTCTTTTGAGAGCTTTGGTTCCTTTACTTCCACAATG ATGCATCCTCAATACCAAAATCCGCATAA…
ATGTTTAGAACAAATGAAGGTGAACAAGCCTAATAAGATCAGCTTGAAGAAGGTTCTT
GGTAGGGTTTTCTCTAATGCAGTATCTTTTGGAAAAGGTTCATTTTTTAAGAAAAATGAT
AATGTTAATGCTAATGCAAATGCAAGAGTGAGTTGTAGTACTAGTTTGAGTGATGAGTT GAGATTGCATGATAATAACTATTTGGATGATGATGGTGATGGATGTGGATCTGATAATTT GTTAATGGTGTGTGAGAATCTTCATATGGCTCAAGGAAAAGGCGGTGAAGATCGTATGC ATATTGTGATATGCGAAGATCATGGATGGGTTTATGTCGGAATTTATGATGGATTTAATGG TCCTGATGCAACTGATTATCTTCTTCATAATATGTTTTATGTTGTTCATGACGAGCTTAAA AGGTTTCTATGTAATCAAAATAGTAAAAATGTGAAAAGTGAAGATTTTAGTCACTCGGA TGTGTTGGAAGCTCTTTCTGAGGCAATGAGGAAA…
>MtPP2C52 CCTTCTTTTTCTTTTTTCTCACAAACAAACACAACAACTCTCTCAATCTCAACATCATTC ATTCCATTCACACAAAAGATCTCTCATCGTTTATTCCAACGCGTGCACCTCACTCTCTTT CAAAAAGCGTGGTTGAATATCGAACCTTACATTAAAACCAAACACAAAACTTTATCTTC
ATCATAGTCAACGCCCCACTCAAACAAAAAAATAAAACTCAAACTTTTATTTTTTCCAT
AAACTATTGAAAGAGAAAAAATGAGTGCGTTTTCTTATTTTGTAATAAACCTTTATTGC
AAAAAGTCAACTCTCTTTCTCTCTCTCTCTCACATAATCTTCTCTTATCAACTTCAACTT GTTCTTCTTCACCATTCACTTCACAATCTCTCTCTCATAGTTTCTTCCTAGTTCCCACTAA TTTTTCAACACAAAACCAGAACATGAAAAACGAGTTATTATAGCAATTAACAACCTTAA AACTTGTTTCATAGTTCTTGTTCCTAGTACTTGGTTTCTATTCATTTGATTCTTTTGTTTTT TCATTTGTTGTGTTTTTGTTATGGGAAACAAAATAGGAAAATTAACGGTATGTTTCACC GGAAACAACAACAGTAACCGTAAACACGACATATCCATATTAATAACGGATCCTTTAGA TGAAGGACTTGGTCACTCTTTCTGTTACGTTAG…
AATCAAGTTTCTTGCTAAGAAAAGAAACCAGAGAAGGCTGAATGTTTCATACTTGGCA
ATGTCTCTTATTTCGTTTTTCATTCGTATATCTTGCTTGCTCCCTTTAAATCCTAATCCTAA
CTCTAAATACAAATGTCAATGTTTGCAGCCGAAGTGGAACAATGCACTTCTGGAGATGT TTAGAATAGACTACGTAGGCAATTCTCCATACATCACTTGCCAACCATATCTTAAACACC ACAGATTAGGCCAAAAAGACAAATTTTTGATTCTATGCTCCGACGGACTCTATCAATAC TTATCAAACGAAGAAGCAGTAGCTGAAGTTGAGCTTTTCATCACATTACAACCTGAAG GAGACCCTGCTCAACATTTGGTCGAAGAAGTCTTGTTTCGCGCTGCAAAGAAAGCTGG TACTAACAATTCCATTTTAAACTTTCACAATTGCATCTTAGAAATTGATTACTCTAATGAT TTTACTTAACTTTCTTTTTATTCTTCTTAATCAGGTTT…
>MtPP2C16 ATTTGAAAAGCCCAAGAAAGAAGAAAGAAAGAGACCGTCCCGTCCTTTGATAGGATC TCAACGCTGACTCTTCTTCATCATCAAACCAAATCTCCAATTATTATTATTTTCCTTTTTT TAAATCTTTTCTTTTTTTCTTTTTAAATATAGCAGCCAAAAACATCACATTTTTTTTTTCT CCCCTTTGTCTCAATCTTTGTTCAACACACTCTTTTCTCAGTTTTATACCCTGTCCCCCT CAACCTACTTGTGTTTATGTCTCAATGATTCAAGGTTCTTTTCTGCGTTTTTTTCTCAGA TTCCACCATCACCAATCAAATTAAACAATAACCTTGAAATGGGTTTTTGTGTTTTTTTTA TGTTGCTCTTAGATCTGTTCACAA…
TTACTCAATTGGCATGGCCTTCCAGAGATACAAAGTGTAGGCCGGACATCTCTAGGAAT
TGTGGTATTGATGTTGGACCGTATGAAGCTGAGTATAAACACACGCATAATCTGCAGTG
GGCTCAGGGAAAGGCTGGTGAAGATAGGGTTCATGTAGTTCTTTCTGAAGAACAAGG GTGGTTGTTTATTGGGATATATGACGGTTTTAGTGGACCAGATGCACCTGATTTTTTGAT GAGCCATCTTTATAGATTTCTAGACAAAGAATTGGAAGGTTTACTTTGGGATTATGAAG ATAATCCTGTAGATTCCCTTAAACCTGAAGTCCCTGAAACTGTAAAAGCCGCCGTTGCT CCAGAATGCAGTCGGTCGGAAATGTCTGATACTCATACTAATTCTAATCAAGAATGTTTT GAAGCTTGTTCTGGTCCTGAATTAATCAAGGATCAATCATTTAACAATGAGATAGTTGA GGAAAAGGATGAAGTTAATGTAAATGTTGAACACCAGTT…
TTTTTACTTCTCTTCTTTTTAAGGAAGAAATCAGGCCAATCAGTATTTTTAAAAGTATAT
ATTAATTAAAAAAGAGCTTATCTTTTATGTAAAAAAATTAGATATAAGAAATCTTAAAAA
AGTTGTTGAGATTTGAGAGGAGCTTTTCAAAACAAGTTTTGATGATTATATAAAAAAAA CCTTTAAACAACTACCGAACAAGTTTATCTTTTTTTCTAAAGCTCTTATTTTAGTTTTAAT TTTAGAAAAGCTTTTAATGCCAAAATAAGTCAGGTTAAACGGACCCTATTCTAGTTCAA AGGGAAGGAGAGTCGATTAAAGCGTAGATCATTGGATTAGCGAGCGGGTTGGATTGTG TTAGTACAATTACTTTATACAAACAAGCTTCTAGGAGTGTCTTCTTTGACATGTTATTGT TGCATCACATTGCATCAGATACATTTTCTAATTGATCACTACTTGTAGTTGTAAAGGTTC ATATGGCTCATGATTGTATATGATTCTTGGGTTTCG…
GCTTCTCTGTTAATTTTTGGCTAGGTGCCCCCATATTTGCATATTGTCTTGATATTGAAAC
AATTTTGGGCCAGTAAATTGATTTTAGAAATCAAAATTAGTCTTTTAATTTTAATATATTT
TCCTTCTAATCCA
>MtPP2C56 CTTTGCTTTTTCTTCTCTCTTCTCCTCACTTTCCTCTCACTCACTCACTCTCTCTCTCTCT CTACATCTCTTTTCCTTTTTTTACTTTTTTTTTTCTTTCTTCTTTTTAAATTTCTTTTGTTG ACCCTTTACTTCACTCTTCTTCCCTCCTTCCCTCCCCTTAGTCCCTTTCGGATTGGACTT AGGCGGTTGGGTTCATCTGAACCGGAAAACAAAATTACTACATCCCTAATGTGATGGG AGCTGGAGTTTCCAGGTTGTGTTCTTGTTTCGAACCGGTTCAACACCGGAACAAAAAA ACCGAGAACCAAGACGTTACTATTTTCACTGATGAACCGTTAGATGAAACCCTAGGTC ATTCTTTCTGTTACGTTAGATCTTCG…
TTATACTAAGCTACAGATGAAATTTATGATTTTGGAATATACAGTATTGAGATGGAGTAA
TTTGTAGCGATACATTCAACAGGTTAGTAATTAGCTTCAATGATTTTGTTCTCAAACAAA
CGAGTCTCAGAAGTTGCACTTTTAAGTTTCTGTAGTTATGGTTATCAATCATATTTTATTT TTCTCCTGTCATGTTGTGAACTGCTTATTTCAGATGTCTAAAAAATGCAGCTTATTTATT CTTATTTTTTTGCAGGAAATCATTAGAATTAAAAATGAGCATCCTGATGATCCCCGTTGC ATAGTCAACGATAGAGTTAAAGGTCGTCTTAAGGTCACCAGAGCATTTGGGGCAGGAT CTTTGAAACGGGTATATTTGAAAATAGATTATTTATTGATGCTATGCTCTTTCTTTTACTA AATTTATAAATTTTAAACAACATGCTTCCGAACCTTTCTCTCCTTCCTTCAGATAGAAAT AACATACCGATTTCTATAGTAGTGTTGTTCATG…
CTGGTCCAGCGCTTTGATTATTTGTAGCATCTGAGTATTAGCTACTATATCAGTTCGTTTC
TTTAAAAGACAGTTCTCACATATTTGTATATTTAACTCTTTCTTAAAATTTCTATCACTTC
ATAGGATTTCTAGATTATTTTTTAAATCTGGGTTGTATAAAGTCGATTTCTTGATTATTGC AAAACCCACCCTTGTTTTCTTTTTTGTATGTGTTGTCCTTTGATTCTAGAGTTTTGCTGA GGTGACAGTGTTAATTTGGAATGGTTGTTGTGTTTGTCTGCATTTGTATCCATTGGTTTG TTTGGTTATTTTAATTGGTGAAAAAATATTTTATAATGTTTTTCACTTTTCATTTTGCCTG AGTTCGTCTGCATTTATATTCATGGGTTTGTTTGGTTTTTGTAAATTTTGGAGAACATGTT TTATAATGTTTCTAACTTTTCATTGTCTTAGGATGGGGATAGTGAAGAAAATCGTTCAAG CAAAACGTTGTTCTCATTTCATTTATAGAT…
>MtPP2C77 ATGGGCGAACATCTGGATATAGTTTCAATTGGATCTTGTGTTTTAATTTTGCTTCTTCATG GTAATGATTTGTATACACTTAATCTCGGTGACCGTAGAGCAGTATTGGCGACGTGCAGT GAGAAAGTCAATGCGATACGACTTACAGATAGTCACACCGTTGATAACGAAGCTGAAA GATTACCTGAAAAAGGTTTGTATTCTCTTTCACCTTTTAGAGTTTTTAGAGTGTATTTGG ATAAACCGTTTATCTACAAACTCTTTCTTTAATCAAAGGGGAGATGCGGTTAAACGATT TTCACATGATTTTCATTTGCAATTATGAACAGTTTATGGAATATGTCATAAGGTATTTTCA TAAACTCGTTCAAACACTTGTGCAA…
>MtPP2C62 CGCGACCAAAACATTTTTCCTCTATGCACCTTTGTGATTTGCCAAGTCACACTCCCACT CTTCCTGTTCTTTCCTCTATCTCTCTCTATATAAACTCAAAACCACTCTTCTCTCCTTATG TATCTCTAGCCACATTCTGAATTCTGCAATTCTTTTCCCTTTCTTGGCCTTCACTTTTTCA TCATCACATCTATTTGGTAAGTGTTTACTCTTTTTCTTTGCTTTCCGTAATGCATTTTTGT
TTGAAATTTTAGTTTCTTTGTATTTTTGGAAACTTATGTTTAATTTGTGATATCCTATGAA
GCACTGACACGGACACCGGACACGATTTGGACACAACCACGCCAACCCCGAAAAATA
ATTTGAGAAAATGATATAATTTAGTGTAATCATAGGTTTTGGTGTCGGACACCGACACGT GCCCGACAACTTAGCGCACCTAATCCAAGGAGTGTTCGTGCTTCATTGGTGATATCCCC ATGTTTTGAAGTTTGGACTATCATTGTTTGATTTGTCTTGTTAATTCATGTATAATTTGAG ACCCTTACAAAATATGGGAAATCTTTCATCATGTTTTCCATATGATGATAAGGTGGCTTT CTAGTGTAATGAAATTATTTTGATATGGGTGGTTACATTTTATAGTTTGTTGTATTTTTCTT GTTATTGAAATGTATAGACTATAGTGATGTTGATAGTGTTGAGAATGAATTTCTGAATAC AGGAGAGAAACATGCTTAGTCCTGAAGGAGA…
TCAATGGATGCCCTTTGGAAAGTATCATTTGATAGGATAAATTTGTAGTATTGAAAGTGT
ATATATACCATTTTACAAGAAG
>MtPP2C86 ATGAAGCCGTAAGAGTTGGATTTGGTTCACACACTCTTACACTAAAAGTCACACAACA AAAGTGTGAAACCTGTAACAATAGCAAACCTTCAAACTTGTGTGCACCGAAAGGCTAG GCTATGTTCTGCAAGCTAAAGTGTAGCTTTACTGTTGGAAAGAAAACTCATATGTGCAT TTAATGTATAGAAGACTTTGGCTAGGAAATTGCTTCATGCATTTTTCCTTTGGCTGGAAC ATACCCCACGTGGTGGGGTCAACATATTCAATATTCATTCATTCATTTAACCCACATTCA GTTTTTTATTTCCATACATTCTTCCTTTCTCCTTTAATATTTTCTCTCTACTCACATTCAAT TTTTTTTATGGAGAGGGAAGCTCTAT…
>MtPP2C57 ATGTATCATCCATATCCAGCTCTCTACCAAGCAAGCCTTGATGCCTGGGAAAGGGAAAG AAAAACGGTTCATTATGAGACTTTGATGTAGACCCTTTGGCATGGTCGATACCATTGGA TAAGCATCACTGTGGCCAATTCTCCATGGCTGCGGTTCAGTCAAATGTAAATATGGAAG ATCACAGTGAAGTTAAGGTTGGCAATGGTGCACTCTTTGTTGGAGTTTATGATGGCTAC AAAGGCGACACGGCATCTAATATGTCAGGAATCACATTTTCCAGGCTCTAGTGAGTGA GTCTTGTTTGTTTCTGCTTTGATTTTTTGTACATTCTTTTTATTCATTGTTTGTGTTTGCTT TTGCATGCATGTATGTTTATTAAATCT…
CTTCATATACAACTACTCTCTGGTAAAAGAAATAGTGTTCGATAAGATAACTTACAACG
GATGATGATTAAGCTAATTGATTTAATTTATAGGATTTCATAAAGTTAACGGTTGAATTAA
TTTATAAATATGAAATCACATAAACATAATAGATTTAATTTTTTATGTATGCACATTATTGA TTGAGTTTTATCTATACTATATTATTTTAATTATTTTTGATTCACTTCTATGCTACTCATTGC TTGTTGACTTGACAGACAAGCAGATGTATAGGCAATGCGTATATGAAGAAGGCACCAC CATTCACCACATGGACATCATACAAAGTCCCTTGGAGGGAAGATGTGCTTTCAACTTTT ACTAGACCTTTGCTATCAGCCGAACCAGAGATTTATTCAAGAGTTTTAAAAGACACTGA TAGATTCATCATATTTGGATCTGGTGGATTTTGA
>MtPP2C59 AGAGAAAGAATGGTAGTACCGCCGTTTCTAACTTGTGGGAGGAGTGGGAAGGGTAAG GATGAAGAAGAAGAAAAAAAAGAAAAAGAAAAGGCAGAAGAAGAAGTACATGACA ATCTGGTGTGGTGTGAAGATAGAAAGGAAAATGATTACCATTGTTCTATTGCTACATCT CAATCTAATACTGTAATGGAGGATTTTTATCAAGTTGAGTTTGGCAAGAACTCACTGTT TGTTGGAGTTTATGATGGCCATAAAGGTCTTGATGCCGCCCGGTTTATCCGTGTTTGTCT CTTCCCTGAACTAAGTAGTGAGTCTTCTTCCTTTTCTCTTTTATGCTTTCATTATTCAGAT GACTTTCAATCTTTGCACAACTTAGAGATTAT…
AGATAGAAGAGATATAGATGAGAGTGATAAATTCCTAATATTTGCTTCACATGGTTTTTG
GAAACTTATGACAAATTCGGAAGCAGCTGATATTGTTTACAACAATAGCCAAGATGTAT
ATACTACTTTTCTTTTAACTTGTTATCATTTTATTATTATCTCTGCTCCCTTACTGGCTTTT GATTATGATATACCGAATTTTTCTAGGGAATCTCAAAAAGACTTGTGAGAGCTGCTCTA GAGAAGGCCATCAATGATATTATCACTTATTGCAATCTTCAGAACTTGAAAGCAGGCAA TGGTTTGCTGGGTCGTCGTCATTATTATGACGATGTCACTGTAATTGTCATATTCTTGAA CAAAAGGAGCGACACACCAACGACGGAACCCGAATTTCAATCAACAACTTCTACAAA TGAGTTGAAGGTAATTTTATATTTGCTGCTCAGGAACATCATTATCATTACTTTTATTATC ATGCTTTGTGAGAGCAAAAATGTGTCTCTGTTATA…
>MtPP2C58 ATGGGTTGTTGGTTAGGATGTGGAAACCATGGCAAGAATCGCAATTGCTTCGATATCAA CAAAATTTGGTCGAGGGAACTAATTCAATATCAAAGTGGTCAATTTTCAATGGCTTCAA TTCAATCCAATGCAGTTATGGAGGAGCATTGTCAGGTTGAGGTCGGCACAGACAAGGC ATTGTTTGTGGGCATTTATGATGGACATGGAGGCAGGGACGATGTCTCCAAGCACCTTG CACATAATTTTTTCCGAAAATTGTGGAGTAAGTCATCTTATTTGTTTTTTATGTTCTATAG TTTATACACTCAATTTGAAACATGAACCCATAATGTTAGGAAGGAGATTAAATTGAAAC ATGACCCAATTTGAAATGAATTGAGTAT…
ACTTCATATTAGGGGTGACGTTCACATCGGATAAAATGTACTCTATTCTGGCTCTAGGTT
TTTGTGGCTGGTCATCTAGTTAGCATTTCGTTTGTGGTTTGTTTATGACCTTTTCTAACTT
GTCAGTCCCACGTTTGAGAAGTGTTTTGGAGATTTATTAGCTGATATGTTGCTTTTCCAT ATCTATGACCTGTTTCAGAACGTTTCTCTGTTGTTGTTTGGTCATTTATTGTTGTAATTGT GCCCCAAGATTTGTTGGTTCGTATTTCGGGTCAGCTTGGTTGTTGTGTATTGCACTTCAT ATGTCTCTTCCCAAGAAAATCTTTTAAATCTTCGAAGTTCAAACTATGGGGCTGAACAG CAATAGAATATTGTTTATAAGATGGGAATGATAGATATTCATTCGCTAGCTTGAGGAAGG TTGTAAATAATGTATTTTTACTATTATTAATAGTAATTTTTATTATTAGTAATAATTTGTATT CATCATATTTCATTAGACAGGCCCCATTAG…
TGAACCAGAAATCATTTCAAGAGACATAGAGAAGTGTGATAGGTGCATTATCATTGCAT
CACACGGATTTTGGAAACTCATGTCAAATGAACAAACAGCTTTAATTGTTGAGAGAAA
TCGGCAACAAGTATGACTTTTCAATTTTTGTTTCTTTATTTTATATATTTTTCCCTTAAAAT GTAAAATGTCTCACAAAATATGCATGTAGGGAATTGCAAAAAAGCTTTTGAGGGAAGC TCTAAAGGAGGCTGCTAAGAGAAAAGAAATTGACTATGAACAGCTTATGAAGAAAGCT GAGGGACCTGAGGGAAAACATATATACCATGAAGACATAACGGTCATTGTTGTTTTCTT AAACAAAAAGAATTGGTGGCGCAAAGACATACAAAACATGTCTTACAGGGGTTTTAGA AATACAACAGTGAAATCTGTATTTGCATATGATTATTGA
>MtPP2C36 ATGCATTCTTGGCTTGAAAATATAGTTAATCTATACAGGAACATGAGGAATGACAACTTT GCTTTATTCGACGAAGACCCTCTCGGGAGATCGATTAATCTACAAAGCCATTGCTATGG AGAATTTTCCAGTGCTGTTGTTCAAGCCAATACTACTATGGAAGATCAAAGCCAAATTG AAGTTGCCTCTAACAATGCACTCTTTCTTGGAATTTACGATGGCCATGGTGGCACCCAA GCTTCCCGGTTCATCTGTGAACATCTCTTCAAAAATCTATTGAGTGAGTATCTTTCTTTG ATAAAAAAGTTTATTTCTTTTTATTAATCTTTGAACTTTTTTTATTGGTTTGAGAATTAAC GGTATTTTTATTTTATGTTATGTGT…
>MtPP2C35 ATGCATTCTTGGCTTGAAAATATAGTTAATCTATACAGGAACATGAGGAATGACAACTTT GCTTTATTCGACGAAGACCCTCTCGGGAGATCGATTAATCTCCAAAGCCATTGCTATGG AGAATTTTCCAGTGCTGTTGTTCAAGCCAATACTACTATGGAAGATCAAAGCCAAATTG AAGTTGCCTCTAACAATGCAGTCTTTCTTGGAATTTACGATGGCCATGGTGGCACCCAA GCTTCCCGGTTCATCTGTGAACATCTCTTCAAAAATCTATTGAGTGAGTATCTTTCTTTG
ATAAAAAAGTTTATTTCTTTTTATTAATCTTTGAACTTTTTTAATTGGTTTGAGAATTAAC
GGTATTTTTATTTTATGTTATGTGTTTACATTATAGGGTTTGCTAATGATAATGAAAGTACT
TCTTTGATAAAAAAGTTTATTTCTTTTTATTAATCTGTGAACTTTTTTTATTGGTTTGAGA ATTAACGGTATTTTTCTTTTATGTTATGTGTTTACATTATAGGGTTTGCTAATGATAATGAG AATGATATAACTGAAGCTACCCTGAGAAATGCTGTTTCTGCTACTGAAGAGGGTTTTTT GGATTTTGCAAAAATGAATTATATGCATCAGCCAAATCTTGGATATGTTGGTTCATGCTG TCTTGCTGGAATTATATGGAAAGAGACACTACATGTTGCAAATCTTGGAGATTCGCGGG TTGTAATTGGTACTATGGTTAATAAAAAGATCCGTGCTGAGCAGTTAACAAGAGATCAC AATTGTAATGATGAAGCTATTAGAGAAGAACTC…
>MtPP2C34 ATGATTCAAACTTGGACCTTTTATACCTTAACTCCTTTATTGACCACTCATACTTTCATGA TAGGAAAAGAATTAGAACCAATTTTCGCAATAATAGCTTGTTCCAGAGCAGGATTAACT TCATTTTATATGTTTCGAATCTATTTACTTGTTTTTGAAGGATATTTAAACGTTCATTTTCA AAATTTCAATGGAAAGAAAAATAGTTCTTTCTATTCAATATCTTTATGGGGCAAAGAAG AAAAAATAAAAAACAAAATTCATTTATTAGCTTTATTAACAACTAATAATAATGAAAGTA CTTCTTTGATAAAAAAGTTTATTTCTTTTTATTAATCTGTGAACTTTTTTTATTGGTTTGA GAATTAACGGTATTTTTCTTT…
ATATTTGCTTCTGATGGACTTTGGGATTTCTTGTCAAATAAAAAAGCTGCTGAAATTGTT
CAAAAGAATCCTAGAAATGTATGTATATATCTATAACTTGTTCTTTTCTTGATTTTTCCAT
TCACATTGAGAAGAAACACGAAGACTTATTTAGCCTTTAGAAAATGAAAATAAGTCTT CGTGTTTTTTGATTGACGACAATTTGAGTCTTTACAGTTATATTTGCAGGCTTTTAATTTA ATTATTCTGTGGTGGATTTTGCAGGGAATTGCAAAAAGGCTTCTGAGTACCGCTCTAGC GGTAGCTGCTAAAAGAAGGAAGGTTACCTATAGGAAGATTCAGGCCGCTGCTACGGGA CGCAACAATGTGAGCCGGAGGTCTTTTCATGATGATATAAGTGTGATTGTGGTGTTCTT GGACAAAACGTCGTTTCCGAGGCAGCCTGTACTTAATTTGTCCTACACAGGCTCATCTG ACATGCCTGTACAATCAGATTTTGCACAATTTGGATTAA…
>MtPP2C84 ATGCATCCTTGGCTTGAAAACTCATGCGCTGTGATTGGTACTATGGTTAATAGGAAAAT CCATGCTGAGCAATTGACAAGAGACCATAAAATTAATGATCAAGCTATAAGCGAACTCA AGTCAAAGCATCCCGATGATCCTAACATTGTGATGGATAAATAATGGATCATTGCGTGTT AAAGGAATCATTAAGGTATTTTTTTGTTTTTCTTTTAATCGATTTAGATAAAGTTATTGGT TGGTATGATATTGGTTTATGCCTTTTATAATGTTTTCTTGTATATTTATCAGGTCAGTAGAA CTATTGGTGATGCATATTTGAAAAGGCCTGAATTTATGCTTCACGAGTCGTTTCCCAAAT TTAAAAAAGTTCCTAAACCTTG…
>MtPP2C83 ATGCATCCTTGGCTTGAAAATATAGTTAATCTATGCAGGAACAGGAAGAATGACAACTT AGCTTTATTCGACGAATGGCCCTCTCTCGCAAGTTCGATTAATCTCAAAAACCATTGCT ATGGAGAATTTTCCAGTGCGTTTGTTCAAGCAAATGAAGATATGGAAGATCGAAGCCA AGTTGAAGTTGCCTCTAGAAATGCACTCTTTCTTGGAGTTTACGACGGCCATGGTGGCT TCGAGGCTTCCCAGTTCATCTCTGAACACCTCTTCGACGATCTACTGAGTTAGTATCTTT CTTTAATCAAAAAGTTTATTTCTTTTTATTAATCTTTGGATTTTTTTCTTGGTTTGAGAAT TAATGGAATTTTGCTTTTATGTTATGT…
AATTGTAGTGATCCAGCTATTAGAGAAGAACTCAAGTCAATGCATCCTGGTGATCCTAC
CATTGTGAAGGAAAAGAATGGAGTGTGGCGCGTTAAAGGCATCATTTCGGTATTTTGTT
TTTCTTTTACAAATTTAGATTGAGTTGTAGTTTGATTTGATATTGGTTTATGACCGTTATA ATGTTTTCTTGTATATTTATTAGGTTAGTAGAAGTATTGGTGATACATATCTGAAAAGGCT TGAATTTACGCTGTGCGAATCGTTTCCCAAATTCAAAAAAGTTCCTGAACCATTTACTA GAGGTGTGGTATCAGCAGAACCAGAGATGCGTACTAGAGTTTTAACATATAGTGACAA GTTTCTTATATTTGCTTCTGATGGACTTTGGGATTTCTTGTCAAATGAACAAGCAGTTGA AATTGTTCAAAACAATCCAAGAAATGTAAGTATATATATCGATTTCTATGACTTTTTCTTT TCTTGGTTTTTCCTTTCATTTTGATTTAGTCTT…
>MtPP2C85 ATGCATCCTTGGCTTGAAAATATAGTCAATCTATGCAGGAAAAGGAAGAATGACAACAT CAACATGGCTTTATTCGACCAAGACCCTCATGCAAGTTCGATTGATCTCAAAAGGCATT GCTATGGACAATTTTCCAGTGCTTTTGTTCAAGCAAATGAAGCTATGGAAGATCATAGC CAAGTTGAAGTTGCCTCTAGAAAAGCACTCTTTCTTGGAGTTTACGACGGCCATGCTG GCTTCGAAGCTTCCGTCTTCATCACTCAACACCTCTTCGACCATCTACTCAGTTAGTATC TTTCTTTAACCAAAAAGTTTATTTCTTTTTATTAATCTTTCAATTTTGTTCTTGGTTTGAG AATTAATGGAATTTTTATTTTATGTTA…
CCTACATAATTTGTCCTACAAAAGCTCATCTGCCAGACCTACAACATCAGCTTTTGCAG
AGTCTGGATTAACCATGCATGGGCTGCAGAGGCTGCAGAAGACTATTAAAAACCGGTT
TCAAGCAAGTTCATCGCAGGAAGGCGAGAGCTCTCAGACTCAGGACCCTGAGGGCGA GAGCTCTCAAACTCAGAGCCTTTTGGGTCAGAGTTCTCGGGCTGCTAAAGAAAAAATA TACGAATAA
>MtPP2C18 GTGGTTTTTTACACCCGGCGTTTATGAGAGAGAGATTACGATGAAAAGGAAAATGATTA ATAGTAAAGGGAAGGAAGCGCGTTAAGAAAACAAAAGAGAAGGAGGAAAGGGAACA TATCTTTGATTGAGGGGTCCGTCTTCCCCCTGTAAACGAGGCATTCACCCACTGACTTT TCATTTCATTCCTCAAACCCCTTTCTCTCTCTCTCTCTCTCTCTCTCCGATTCTGCACATA CCTAATCACCACACCATCCTCAACCATCATCTATAAATTCTCATCATCCTCAATTTCGAA CCCTTCGATTTCGATACATACATAGATCATGCTGCGTTTGTGCTTAAGCCCTCTCGATTT CTGCTTCCGTCGCCGTGGTGCCTCTGAC…
TTTTTTTTTTTATGTTGCAGGTGTCTAGATCTATTGGTGATGTGTACTTGAAGAGACCAG ATTTCTACAGAGATCCCATTTTTCGGCAATTTGGAAATCCTATTCCTTTGAAGCGTCCAG TAATGACAGCTGAACCATCAATCATCATTAGGGAGCTTGAGTCAGATGATTTATTCTTAA TATTTGCATCAGATGGCCTTTGGGAACAATTAAGTGATGAAGCAGCAGTTGATATTGTT TTCAAATATCCAAGAGCTGTGAGTGTCTTCTGTTACTTGTGAGCTGCACAGAATAATAG AGTTTCAATTTTCTTACATGGTGTTGTGTTTTTGTTTTTGTTTTTGTTCTACGTGCAGGG AATTGCCAAGAGACTAGTAAGAGCTGCTCTTCAGG…
TCTGAGAAGAGCATGCTTGGTTCAGTTGGCTAAAGAGTGAAATTGCTTCAATGAATCAT
AAGCTGACCTTATTTTGGATAAAATTATTCATAAGTGAAAGATGAGTATTGTTGGTAAAT
TAAGAGAATTCTGGAGTAAAAGATGCAAATTTGAAATTACTGCATAGATAGTGACTGCA AGTTGCTGACATATTTTTCTTGGTGCTGATATACATATGTATAGTTGTGAAGTTTATATTTT TGGGTTTGATGATGGTATCAATTTTGTTTATATGAACAGAAAATTAAAATTTGTATTAATT GGTTAGTCCTTGTATGGATCTATGGTAATGTTCGTGAATGACAGGGTACGAGGTAAGGG TTGGTGACATTGCACCAACTAACAGAACTGCCGGGTGGGCAGGTGGATGTTTATGATA AGCAGAGTTGTATATTGATGGCAATTTACAACGGGAAATGAAGTTGCAGACAAATTCTT AATCGTGCCTTATCCATTCTTGCATACAGAATATA…
>MtPP2C94 CTTTCTTCTTCTTCATCACAAAAGTCAACCTAAAACCTTAATTCAACTTTCCTTTTCTTT ACACTTCCCCCTTTCTTAGCCACACCATTCTCTTCAATAATAAACCCTCCTTCTTAAATAT TCACCCCCTTTCTTTTTCTCTCTATTTAATCACCCATTCTCTTTCAAACACTCCTCAAAA GAAGTTATAATAGTATAAGTTTTTATTTTAATTTTTTGTTCATAAGCAAAGTTAGAATTAT AAGTATATATATATATATATACACACATATTTTTTAAGTAAGTTACAATTAGAAAAGTTGG AACCAACCACTCTCACTCATTTCTCTTCTTTTCACTTCTCTTCTCCTCTTTCACTCCCAA ATCTCAGATCTTTCCATATA…
CCGAGTTTTTTAAAAAAAAAAAGTTAAGAGTTAATATCAACTTGGTTGTGTAGGGGAA
AGGGAGAAGTTGGAAAATTTGGAAAGAAATTCACTATGCACATCTTTGGCTATGCATAA
CTACGGGAAATTTGGCTAAACAGCTTAATTAATCTCATACATAATATCTCATGAAATTAG TAGCTTAAATTCAATAAATTATTTGCATTTTTATATTTTACTATAATAACACAATTTGGAAA TGAATGAGAGCCAAAGGGGGGATTGGTAACATCTGCATAAGCTATGACCATAAATAATT TTAGAAGTTTATGAAAATAAGCTGAAAATTTTCTTATAAACATATCATTAATTGTTCAATA AGCTCTTGCAATCATTATTTCCACAAGCCTTTGTTTTAGGAGATAAGTTCAAATTATTTT TTCAAACATCACTTTCATTGTGTTCTGTATTTTCACCTTTTAAAATTTGTAACTTGGAAA GCTCGGAATATAGAAAATATATGATGTTTCC…
TCACTTTTTAACTATACCTTGTTAATTGGATATACTTTTGCTGGTGATAAATGAGGGAAA
CCATGTTTTTCTCTTTGCTTGAGAGATTTTTTATGGTGTTATACCTTGTATGCTTGAATAA
TATTTGATCATTTTTAGCATGGCTTTAACTCTTATATTGTTAAAAGGACGAAACTTATGTG TA
>MtPP2C27 GTGAATTAAAAAAGGAGATTGAAAAGAAGAAGACGCAACAAGAACAAGAAGGGCTT CCCCACACCATCCTCTCCCGACAAACAAAAAACGAGCCCATTCCTGTTCCTTCACCAC CGAACACAACACCACCTCTCTCTATCCTACACCTTTTTTCTTAACCTACACCCCCTCTTT TTACCCATAACACCCACATCATTTCTCATCGATCTTCACCACAATCATTTTAGGGTTAGG GTTTCTGAGAGATGTGGGATGCTTCAGTCATTGATGAATCTTCTCTCTCCATGTTGGAA GCCGTTCGGGCACGGTGGTGACGATTCTTCATCCGCCGTTGTTGGAAGAGAAGGGAA AGACGGATTGCTTTGGTTTCGTGATATCGGAAA…
ATATTGAAATATCAAAAACAGAGTTGTAGTCTCAATTTGAGTGAAAGAACCAAACGGG
TCAATATCATAGTTGTAGTCTCAAATTATTAATGGTATCTATTACTTGTCTCCTATGTGTTA
GTGTTGTATCTGGTGTCCTACGTGTCAGTGTTGTATTAGGTAACCAACATGGTAGTTTTT TGCCGGGTGTCCTATGTGCCGGTGCTTCATCAAACTTGTCTCCTGCATGTCAGTGTTGT ATTATGCTGTAATGAATTCTAGAAAAATATCGCACTGAGAAATAGATAGAGTGGTTTGG GTAGGGGTGATTGAGGATAAGAAAAAATATTGATGATTGAAGAATCATAATGTATGTGG TTCAGAGGAAAGGGAAGGAATTTAGGTTACAGGCTAAATTGGTGCACATTTCACGGGA AAGAAATATGCTATCATACCTCAATTTTAATATCATGAGACTGCTTGCAGCAATGGGTGT TTCATAGCAGCACACTACAAGGAAGTTTCATTTGATTG…
AATATGGAGAGAATCAAATTGAGGTGTGATTTTTAGCTGGTTATTGATTTTGTTGTTTCT
CTCACAGCCTTGCTGCCATTCTCTTTGCTATATTCATTGCATAGCTTTGCTTATATTAATT
GTGTTGATCTATGTATACATGTTAATGCAGGGTAGTGCCAAGAGACTTATCAAGGCGGC CCTGCAGGAAGCAGCCAGAAAACGTGAAATGCGATATTCAGACCTTCGTTCAATTGAC AAGAAAGTTCGACGGCATTTTCATGACGATATAACTGTTATTGTTTTATTCTTAAATCAT GACCTTATAACTAGAGGTACAGTTCAAAACCCGCCACTGTCAATTCGAAGTGCTCTCA ATCACTGACTTTTATGATTGTAAGCATGATTTGTCTTTTCCGGGTATTCTGGCAACAGTA TCAATACTTAGGAAGATACACACACCAGATCACTGGTACGTTGCCAGAATGCACATACA GCAAACCCTTGCTAACAGTGGTGCCGGCAAGTATGTTAC…
>MtPP2C87 AAATGACAATGTCAGAGTTTGTAGTCTTAAGTCTCATTTTCATTTCATGATCTTAGATCT AGTCTGACACTGCTCTAAAGATCCTCTGTCAAAAAGAGCCAAAATCCTTCTCTTATCTA TTACTATTGTTTCATAAACATAACTAAAATCTTAGACCAACTCTGCCATATTGAGTCCAT ATGTGCTTTTACAGCTAAGTGTGTTCCTTTAATATGGCACACCTCTGAGGATTTAAATCC ACATGCAAGATACAAACTAATGTTCAAGGTGCAAAGAACCAACACGCCATCGTTTTCT ATGAACTATTGCATGAAAGCTACTAGTTTCTCATCCCAAGGTAACTTTTTCTGTTACTCC ACCCCATACCAACTTGTTTTTTAGCT…
GTGGTTACAATTGCGATAGTTAATATTGTAGAGAATCATAGTCAAATGCAGTTAGTGGCC
TTATAATTATGGTCGCATGAACATATGAAAGAAAACTCTGATGTAGTATTTCAGGTTGCA
GTCTCTGGCTTTTTAAAACTTGCTGCCGATATTACCTAGAAATCTTATTTGTTAAGGTCC TATGTAGAAAATTAGAACTATTTTTTACACCAATTTTGTGTTAACAGAACTTGTTTTTGC AGGTTTCAAGATCCATAGGTGATGCATATCTGAAGAAAGCAGAATTTAACAGAGAGCC TCTGCCACAGAAGTTTAGACTGCCTGAAACCTTTTTCAAGCCAATTCTCAGTAGTGAG CCATCAATATCAGTTCATAAAATCCAACCTGAAGATCAATTTCTCATCTTTGCTTCTGAT GGTTTATGGGAGCATCTTAGCAACCAAGTAGCTGTGAATATCGTTAGCAACAATCCACG CAATGTAAGCTTCGTTTCTGTCAAAATTCAAGGATGTT…
>MtPP2C11 CATCTTTTCAAGATACTTACATCTCTCTCAGTTAGTTTACCCCATACCCTTTTGGTTTTTA CCTCAAAAGTTTGTTCTTATCCAAATAGTGTTTGCTTCTGAAGGCTCTATAAATATACAC ACAAATTCAGAAGCTAAGGTAACTCATTAGAGAGGTTTGAGAAAAGATGGTGAGATCT TGCTGGAAGCCAGCTGTAGATGGTGATGATGGGGATGGGAGTGGAAGTGGAAGTGGT GAGAGAGTTGATGGATTGTTATGGTACAAAGATTTAGGGAACCATATTTATGGTGAATTT TCAATGGCTGTGATTCAAGCTAATAGTTCATTGGAGGATAGAAGTGAATTTGAGTCTGG ACCTTTGAGTTCTAACCATTTGGGTCCT…
ATATTTTTAGTCCGTAATTTTTTTTATAATTCCTGTTATTAGTCTTTGTATCCACCTCAGTC
CTTAAAATTTACAAAACTACATGCTTTTTGCAGGTTTCGCGATCGATCGGTGATGCATAT
CTGAAGAAAGCAGAATTCAATAGGGAGCCTCTACCATCAAAGTTCAGACTCGCTGAAA CATTTTTCAAACCAATTCTCAGCTGTGAGCCATCAATTTCAACACATAAACTTCATCCTG ATGACCAATTTCTCATATTTGCTTCGGATGGATTATGGGAGCAGCTTAGCAACCAAGAG GCTGTTAACATAGTCAGCAACAATCCACCTAATGTTAGGCTCCATTTTATTTTTATGATTC TATGTTATTGTTATCATTCGCGCTTTCACATTATTGCGAATCTGGACCCTCAAATCTTGAT CAAACAGTCCACGTGTTTTAGCTTGTTTTGCATGTTAAAATACGAGCTATCCGATCTTAA TCAGACCGATTAAATTGTGTGAATGCAGGATTGT…
>MtPP2C22 ATTATTTTTTTAATTAATTCCTTTTTATGGGTACAAAATTTACAATGAATTAGGAAAGAGA AAGAGAAAAGACCCATATAGTATACCAATTCAATTCAATTCCCCCAAATCTACAAATCA AACAAACCTTCAACTTTCTCACCCCTCTTTCCCTCAAAACTCTTTGCCCCCAAACCTTA ATCAATTTTTCTATCTAAGGTACGATCAAAAATTAAATCTTTTCAATTTTTAATATCTGGG TTTTTATTTTTTTACATGCCATTGTGTCTTTCTTTTCTTGTTTGAATAATTTCAAGAGATG CCCTTGATTCATTATGATTGTAAAGATTGATCCTTTTTGGTTGTTGATTGATGAAACCCT CATTATGATATTAATTTGATTG…
CTGATTTTGTGATCTAATAACTTGATCCCTAATTAGAAAATTTGTTTTCAAGTGGTCACT
AGATGGTGCTTGCTTACTCTTTGTAACTAATAAGCCCAGGTTTTACAGAACTTTTTTTAT
CTATTAAACTCGATCAAATTGAAGTATAGTGGCGTGAAGTATTGATAAAATTCAGATTAC CTTTTATTCCTTTGCCTGCTTATTTGTTACTCTTTGAACAAGTATTGTAAGATGACATAAG GGAGGAGGAGGGTGATTTTTGTGTATTACTTTACCTGGTTCATATGATTTCTGAATTCTT AGCTGATCTATATGCAGAGTTCACTTCAGAAAATCAGGGAATGTCAGCTGATGTTATCA CTAAAGCATTTTTGGCTACAGAAGAAGAATTTCTTGCTCTTGTAAAGAAGCAGTGGCA ACACAAACCACAGATAGCGTCAGTTGGATCTTGCTGTTTGGTAGGTGTAATATATAGTG GGGAGCTCTATATTGCAAATGCAGGAGACTCACGAG…
>MtPP2C91 AATACATTTAGATAATATAATACTCTTCTTATCAAGTCAAGCATAAACAAAAGGAAAGTA AAATATGTTCAATTTCATTTCTTCATTCATCATATCATCACTCTCACCCAAATGACTCATC ATTAACACCTTTTCTCTTCAATTCATCCCAATCTAAAAAAAAACTCTATTCTTCTTCTTCT TCACCCCCTTTTTCCACATCGCCACCGCCACCAAACCCTATCTCCACTCACTTTACTTTC CTACCATCTCTAGATCCAACCATCACAGTAACTCTTTTACCCTATCTTATGAATTATTTAT TTTTTGAACTTATTTATTTATTTTGAACTTATTTATTTAATTAATTAATTTTGATTTTGATTT TCAGGTAGTAGTGTTTG…
TTTCTAGATACTGGTCCTTATGGTACTTTTGTTGGTGTTTATGATGGTCATGGTGGTCCTG
AGACTTCTCGCTTCATTTGCGATCATCTTTTTCAGCATTTAAAACGTAGTAATTCGTTCG
AAATTTAATGTTTTTTTTTTTTTTTTTGTGAATTTATGTTTTTGTTGTGTGTTAGTTTAATG GGTTGATGTTGATTGTTTTGAAGTGTGTATGGATTTGATTAATTCACTTTAAAGGGGGTT AAGTAACTGTAGATGACAAAATATAAACTGTTGACGTGATGTTGCTTACTTGTAGGGAT TTGACTCCTCTAGACTGAGTTGATAACTACAAAGCACTGACACACACCTGACATGTCG ACGTCGCTAGTAATTTAAGAAAATGACATAATTGAATGAAATCACATGTGTCGGTGTCG TGTACAACCTTTTGTTGGACACTGGGCACGTCTTCGATCATAAGTGTCGGTGCTACATA AGTAGAGTGAAATGAAAAAGAAAGAAAAAATCATTG…
ATCTATAGAATATCTATAGATATGCGCAATTGATTCGGAGATAGTGTATGTTATTATTAGTT
TACAATTACTATGTTCAGGTACCAATCAAGTTTGTCATCAGAACAATTGTGTTCTAGATA
CACACTTTCTCAAACCGTAATTTCATCTTATAAAAGAAGATACCTGAAAGATACCAAAT ATAACTCAAAATTCATCTTGTATTAAATGTACATCTTTTATTCCTCTTGAATTCTTGATGG ATATGGTGATCATAAATGTTATTGAGGTAGAGGTCTAGGAATACACATTTTTGAGGTGTT GAGGGGATGCTATTGGGTCAGAAATTAATAAAGTAATGATTGAAAATTCTCAGTTGATA AATCTGATATTAAAGAACTTATTAATGTGAATTAACTTCATGTTTCAAGGATATTGTCAG CCTCCTATTCCTTAAGAGCGGTGGATATAATCACATTCTGGGTGGATCTTGTATAATTGC AATATAATTTAAGATACAAACCAAATGTGTTTTC…
TATGTGCATTGTTTTTGATTTGATTGAAATGGTGAGGGTAGAAAAATAAGTTGGTTATTG
TTATGTGGATAACATTGCGATGGTTCTGGTGTTTGGGAATAGGGTGCTGCAGCATGTGC
GTTGGACCGGTAAGTTAGGTACAAAAATAATGGTGTCTTCGTGTACAATTGTGAACAA ATGAGTCCAATTAGATAGTGATATAAATTGTCATTTGCTACAGTGATATAATTTGTCATTT ACTTATGC
>MtPP2C82 ATGAACTATTTGACGGCGTGTTTTCGGTCACGTTTGGATCGATATACACACAGTGGTTC AGATTCTGGTGGTAAGCAGGATGGGCTCTTGTGGTATAAAGACTCGGGGAAGCACTTG AATGGTGAGTTTTCAATGGCTGTGGTCCAAGCCAACAACTTATTGGAGGACCAAAGTT ATATTGAATCAGGTAGTTTGAGTTCCGGTGATTCTGGACCGTACGGTACATTTGTTGGT GTTTATGATGGGCATGGAGGGCCTGAGACATCAAGGTTTATCAATGAACACCTTGTTCA CCATCTAAAGAGTAAGTGACATCAAGAATGAGTTCTTAAAGCTGTTTTTCCTCTTCATT CGAATAGATTGTGCCTGTTACTTTGCTTGTT…
>MtPP2C20 ATTGGAATGTGGTGTGGAGCCCATTGGTGAACCTCTGCTTAGCTGGCTCCAACCTCTTT
TTATGGACCTTGTCTGCCTCACTCCTTCTTCCTTGCCTGCCCATTCTCATTTCACAAGTA
AAGTAGTCAGATAGTACTAAGTAATTCGCTTTCACACCCCCCCTTTTTTTTTCTTCTTCT
TCTTCTTCTTCTTCTTTTTCAGCAATAAATAAATACCCAGATCTAATGATTTCACACGCTC TTCATAATTCTCAGATCATCTTTTTCTTCATCCGTGTCATCCAATAAATTCTTTGGTAAGA TCCCTTTTTCTGAAGTTGATTAAAAATCTGATTTTTATTGTTGTCATTATTTGATTTTATG GATAATTCTGTGAATTTTCAATGTAAAAATGTCAACAATGGATTCATTCATATTGAGCTG ACCAAAGAAAAAAGTGGGATTTGACCTTTCAAGTAAAAAGAGAAGAAAAATCATATC TTTGTCAACTTTAGCTGCTGTAGATGGATGGTCATAATTTTTGTTGCAAAGTAAAAACA AGTCAAAAAGTTTGATTCTTTATCCTCTATTTAT…
ATTATATTTGCATCTGATGGGCTCTGGGAGCACTTCAGCAATCAAGAAGCAGTTGATAT
AGTTCAAAACAATCCTCGCGCTGTAAGATACTCATTTAACTTCAATTATAGTAGATAGTA
TCATAGTTATACCATTATTAGTTAAGATTAAAAAGTATACACTTATTTCTTTTTAGACTGA AAACTTAAGGGTCTGTGTGGTTGAAACGTTTTTATTGCAAGTATCGGTCATGCTTGGGT TGTTCTTGTAAGATGCATAGTTATACCATTATAACTTAAGATTACTCATTTAACTTCAACT ATAATATCATAGTTATACCATTATTAGTTAAGATTAAAAGTATACGCACTTCTTGAAAACT TAAGGGTCTGTATGGTTGAAGTAAATGTCTTTAACGTTTTTATTGCAAGCATCGGTCATG CTTGAATGGTGTCTGTGCACAAAATTTGTGCGGGTAATTTAGGATGCGCCTGTGCCATG ATTTATAGAGATCAAAATTAGTTTGTTATATG…
>MtPP2C33 ATGATAAATTTTGATTTTCATGGCAGTGTGTGAATGTGAAGGATAGAGGGAATTGAAGT TGAAGTGGTAAAGAATGGCTATTTCAATATTGAGAGCTGTGATGGTGTCAAATTCTCAT TGTCAATCTCAACCACTCATTCATTACATATCTTCTATTGATGAAAATGCTAAGAGAAGG AAAAGAGTAGTTTTCTCTTCTTCTCATTCTTCTGAACTTAACCCTGTAATTAGGTTAGTA AACTCTTCATTTTTTGTGTGACTATTAATGCTTAATAACTTTTTTAGGTCTATGTTAAAAT TGGGTTTTGGTTTTGTTTTATAGGTCATCAGAGGTTTCATTTTCTTTTGGGACTTGCCTT ATTCCACATCCAAAAAAGGTAATA…
AAAATAACATCATATTTGCTTTCCAGTTACATTCATTCTTTTGAAATTTAGAATGATATCT
GCTTTTTTGTCTTTAATAAGAATGGCTATATGCGTGTTGTTTGGTAACAAAGTAACAGAC
ATGTTTATTTGTTGAATATTGGTGGATTTTGCAGGTGAATAATGATCCTCAGATTCTTATA AGGAAAGCACATGCTGCTACATTCTCTACAGGCTCAGCAACTGTGTAAGTTTATCCTCT TTTATTTAGGTTGCCAATTTGGAGTAAAAAGATCAAACATTGATATGCATTTTAATTTTTA AACTATTCTACCACAATATATATGCCTCAACAATTTCTTGTCTGTGATTCTGTGAAGCATC GTTGCTATGCTAGAAAAGAATGGGAATCTGAAGATTGCCAATGTTGGTGATTGTGGATT ACGAGTTATCCGTAATGGTAATATCTCATGTTATAAAAGGAGTTATTTAATCTTCTCTATA TATTTTTTTCCTCATCGAAAACACTTTGAAA…
GTTGTACATAATATTTGGAACCAGTGGTAAGCAAAAAACATGTAATGTTAAGATAAATC
ATTACCC
>MtPP2C23 GTTGCAAACATTAAACAACTCAAAAACCCAGAAACATAATCCATCAATTAATGTTAATG AAATGTCTAACCTATTCTCAAGAAGCTTCCACTGTCTATGGTTCCCATGCTCCAATCTTC CTCCTCCTAAACCACCTTCTCAAACCCTTCTTCCATTTTCTCCTTCAACCCCACTTCCCA GAAGATTTTTCACCTTCACCACCACTCACCACCCTCATATACTTCCCAGTTCAACTTCAT CTTCAACCCCTTCTCCTCAAGAACATGAAGAACTTGATGTCATTTCTTCAACCGGTAAG CTTCATTTATCTCTCAAACTTTTAGCTTTTTTCTTTTTTCTTTCTTGGGTTTTTGTCTATTT TCCCTTTTGGTTAGTGGTGTTTT…
GTTATAGTGCAACCGACAATCTTACTGGCAGTGTTGATGCTGACATAACTGAATTTGTG
CCGGTATCCACTTCTTCAGACTCTGAACAAGTTGATTATAGTGCAACAGCCAATGAGAC
TGGCAGTGTCGATCCTGACATGAATGGAGTTGTGCCATTGTCCACTTCCTTGGAGTCTG AACAAGTCGATTATAGTGCAACAGACAACCTGACTGGCAGTCTTGATATTGCAAGAAG TGAATTGGTGCCAGAATCCTTTTCTTTAGAGTCCGGACAAGCTAATGATAGCGAAACAA ATGATATGGCTGGCTGTGTCGATGCTGAAAATAGTGAATTAGTGTCAGTATCCACATCTT TAGAGTCAAAACAAGTTGATTATAGTGCAACAGACGATCTGGCTGGCAGTGTTGATAC TAATGATAGTGAATTGGTGCCAATGTCGATTTCTTTAGAGTCTGAGCAAGTTGATTATAG TGCAACAGACAACCTGACTGGCAGTGCTGATGCCACAAT…
TATTTTTTCAGTTGTAAACTATATTTATAGACCAGAAATAATTATGCAGGGAGTAATACTG
GAGTGTATATCAGGGAACTCATGGGAAATTGTGAAGATATCGTGTCAAATTGTGATAAC
ATTTCAACGATAAAACCTGCAGAAGTTCTTATCAGAAGCGCCTCTGAAACACATTCTCC AGGGTCATCTTCTGTTTTGGTTGCTTATTTTGATGGACAGGTAAATGATTTTCTATTTGT GCGAAATAGTTCAAATTTGAACATAATAAGTGGGTAGCTCAAATGAATGATAAGGCAGT GCCAGATTGAGTGACGTTTGAGTTATTCATTCAATTGATACTACATTCTCAGTTACCTCA TAGTACTGCTAGTGTGATTTGAGTTCACTATGCTATTTTGTGTATCAGCTTTCCTACATAT CTAATATGCTTCTGTATGAGTAAATATATACTGTGTTGTATGCTTTGATTAAGATATTGTTC ATGTTTGTAAGTGCCATTTGAGGAATTAAAAT…
GTGGGTTATGCAGGTGGCAAGCTTGATGATGTAACTGTTATAGTGTCATTGGTTCAAAC
TACATAATTATTTCTAGTTTATTCATCTCATTATTTCTTTATATTTCACGTGCACATACAAC
CAGTTTGGTAAACATGATACTGAAGAGATGCGATTTTTTCCAATGAACTTCCCACCTATT TTGGGATTATTACTGTATATAATGGAATGGAATGTTATGGCAATCCACTGTTTGAAAATTA AAAAGTAAATAATAGAATGGAATGGAAAGTGATGA
>MtPP2C7 ATTACGAGATTCCGTTAAAAAAAACAGATTAATTAAATTTTATAAACTAAATAAATAAAC TTCTGACCGGTCATCAAGCTGTGGTTGTTGTTATAGGCGCAAGCTCCTTCTCTATTCCCG CCTACAACTCAAACCCTAATTTCTCTCTCACTCTAATTTTCTTCAATTACTTTTAGGGTTA GGTTTTCTATTCATCCATTTTCCCCCAATTGTAAGATTCTCCCCCCTTTTCTCAAGAATTC ATTTTTCTTTAATTCAATTTTATTTTAATTGTTTTGTGGATTAATTCAGGTCTATAATAATA ATTAATTGCAGGATTTGAAGGGGTTTGTGTGAATTTTGTAATTTTTGGTGAATTAAGCGT TGATGTGTGTGAAGTTATGA…
CTGGATATGGTGATTGCAGGAAAACTCCTTCCGGGAAAACCCTGAAGCTGGTATCTGG
ATCATGCTACTTGCCTCATCCTGATAAAGAAGAAACTGGTGGAGAAGATGCTCATTTTA
TATGTTCTGAGGAACAAGCAGTGGGAGTGGCAGATGGTGTTGGTGGCTGGGCAGATGT TGGTGTTAATTCTGGATATTACTCCCGTGAGCTCATGTCCAATTCAGTAGATGCTATTCG GGAGGAGCCCAAAGGTTCAGTTGACCCAGCTAGGGTGCTGGAAAAAGCATACTCAAG TACAAAAGCTAAGGGTTCATCTACAGCATGCATCATTGCTCTTACTGATCAGGTTACCTT CATCTTTATGCTATCCTCTTTGGAGTATTGCAAGAACTTCGATTCTGTCACACTGACTTG TAGAATACAATGCTTTTAAGCTAAAACATTATAGAATGCTGATAGAGTAGAATTAACTAT AGAGTTTATATGCCATTGCTATTACATCTATTTACTTG…
CATTTAGTTCTGTGATACTTGTAGGGTGCTTATATGGGTTCCTGTTGTTTATATCAGGTTT TTACAGTTGCTGTTGCTCCTGGCGATGTCATAGTTGCTGGAACAGATGGGCTGTTTGAT AACCTATACAATAATGAGATTACGGCGGTGGTGGTTCATGGTGTAAGAGCTGGCTTCAG CCCTCAGGTCACAGCTCAGAAGATAGCTGCATTGGCACGTCAACGGGCACTGGATAAA GACAGGCAGACTCCTTTTTCAACTGCTGCACAAGATGCTGGATTTCGCTACTATGGTGG CAAGCTTGATGACACCACGGTTGTAGTTTCATATATTACTGGTTCTGGGGATACGTAGA
ATCGTTTTGCCGTACCCCCTTGTACATATACACACACATTTTGTCCAAGTGATGACTTGT
TATTTTGAAGTCACATTCTGTTGAGATGTCCTTTGAACTTAAAAATCTTGCTCGGCCATT
TTATCCTTTGGTTTGTTTTTTTCCGACCATTTAGTTGCTAAAATGTGAATGTATGCCTAGT TAGACTTGAATGTAATAATATTAAGGTTGACAATGATGTACCGAGTCTATTGACTTTTGT GTTGAGATTGTTCTTGACACCAGTGTTGTAATAAAATCAAATATCAATTTTTGTCTCCTA TAATCGACTTTTGCT
>MtPP2C68 AAAAAAAACTGAAACACTAGGTGTATAAATTTAAACTTTGAAAAACACAAATCCCTAA TCCAAACCGAATTAGGTTTTTGTGGTTGCAGCGTAATTCTCTCAAAACCTCTCAAACTT TTCAACCTTAATCGATTCCTCGTCTTCACAATCGGTATGAATTCTCATTCTTTGCTTCCCT CTTTCTCCCATTAACCATAAAACTATTTTCTATTATTGTTAATTAGTGTTAATTAACGACT TATTTTCTTCATAATGATGTTTTTTTCTTCATAAAGTTGCAAATTTTGAATAATAAACATT AAAATTTCAATGTTTCAGAATTTGGGTATAGTTCAATTCTGCTGAAGCAAGTGCTGGTG TGAAAAAGGAATGCACTTTTTCAT…
TTTTAAATATCCGAGTCTTAAGTTTTTAAGTACAATGTCTGATTGGTATTTTAGCTGTATC
TCTCGATTCACTGAAGGCAGCACAGTGCAGCCTTTCTTGATCTATGTGAAAAGAGTATT
AACACCGCTGATTAATTTTCATTCTTTGTGGTTGTTTACTTGGTCCAGGCACTAAATGCT ATTAATTTGGGTGATAGTGGATTCATTGTGATAAGAGATGGGAGCGTCATTTTCAAGTCC CCTGTTCAACAACGCGGGTTCAATTTCCCATATCAATTGGCAAGGAGCGGTACTGAAG GTGATCTACCTAGCTCTGGCGAGGTAAAGTTCACTCATTAAAACCACAATCCTAGTAAT GGAGATTGAAGTTTATTGTGTACTTTTCTTTTAAACAAGTTTATCAATTTATGTGCAGGT TTTTACAGTACCTGTCGCTCCAGGAGATATCATTGTTGCTGGAACAGATGGTTTATTTGA CAACATGTACAACAATGATATCGTTGGAGTGGTTGT…
TTTTTTTTTTTTAATTTGAATTCATTCTTATTTCTTCTAGTAGTTAATCATCTCAAACATTA GTGCTACACTTAGGAATACTTTTTTTTTTCTTTAGAAAAAAGGTTATTATGGCTTCCTTG TTTGCATTATTATACAACAACCCTCCAAAGAAAGAAAATAGATATTTAGTTTTATTTTGT
CACGTATTGAATGTGAAGAATGAAGAACTAAGTCAGTT
Supplementary Data 4. The 1,500 bp sequences upstream from “ATG” of 94 MtPP2C genes.
>MtPP2C38
GTAAACATTTTCAACTACTTGATGAAGGCTCTAAGAATTTTGGGTCATTTTTAATTAAGC TGCCACTAACGTCCGATCAAATACAATTTTTTACTGCAATACTAAATTATAGAATTTTGT CCAAAACTTTAAGTTTAATTTTTGATATTTTGGAGATTGACTAAGGTGCTGATTTGAGAA AACGGACTAATATGTTTTCAACATGATTTAATTACCAATATTTCAATAGTTAACAACAGA TTAATTAAATTATTTTACTTGTTAAATCATTTTTATTGGACACTTTTTTTTAGAGTTTAATG GATATTCACTAAATAGATTTACACTGTCATCCAATAAGAATCACGTGAGTGATTTCCAAA ATAATGAAATTATATGAGATTCATTGGAAGA…
>MtPP2C70 TGACTTAATATGAGATTAAAGTAGTGGATACTTATTAAACGAGTAAAAAACCATAAATC CTAACTCAACCAATAAAAATGATAAAATTGTAGATTCGACGTTGTGATCAAAGAATAAA CTCTATCTCTTTCACTTATGTGTGCGAGTTCTAATGAATATTGTCATTTATTCTATTTAAAA AAAAACACTTAAATAACGATACAAATCCCAAGTTAACGTTGCATTTCCTCATCTCACAT AGTCTTTATTTAAAAACTATTTTTTTTTTCTTCGAACAAGATTAAAAAACAAAATGTTAT TTGAACATCTAGAAGTTAACAACATATTTGATACCGTATAAATAATACATCATTTATAATT ATTGAATCGATTATTTTGTAAAA…
AGATGATATCAAAGTAACATCTTGAAGATGCTTTTTTGCTAAGAAAAAAGGGGGACCAT
GTATCTATTATGAATGGTACTTAAACCCTCTTCTTTGTTTAAATACTTAAGTTAGAGTTTG
ATTTTTTAAGGGGCAAATATCTCTTGTCATTTTCCCGAATTGTGGGTTAAGTATTCTTTGT ACTTCTCTCTTTTCTAATAAATTTGATTGTTAATAAAAAAAGGTATATAATTACGTTTGTA GACAAAATAACATTCCTCTTGTTAAAACAAATTTTTGCTTTTCAAATTTCCTTTTTCTTT TTACTTTTTTTAGTAGCTTCTTATTTATATTAATTATCAGAGTAATTATATTTCCTTTGTTAT AATATTTTTGCTTTCGCATCAATTTTCAAACACATTAAAGATGAACGACTAATCCAACTC GTAGAGACATACGTACTGGCCAAATATTGTTCCTTCTGAGAATCGAATCCAATTTTCCG GTACGTCTTTGAAATGAGCTCCTTGCCAC…
>MtPP2C54 TCGATACAATACAAATTCAAAATTGCTAAAAATAAAACTGATGAATCTGTGAACGAATT CACAACATCCATGTTAATAACGTAAAACAACAAAATACACATGCCTACAAATATGACTA TATTCAAGCCATTGAAATACTTTTGGATATACAACATTGACAATGCAAAAGTCATTGACT TAATCTGCATTTAATCAAAGCTAATATTTCAACATGAATCAAATAAACACTACACTAAGA TGGAAAATAAAAAACACATCTCACAAAGACGGTAAATCAAAATAAACAAAGTCATGTT ATATGACGAAATCACAAAACCAACAAAAGATGGTTGAAAACATGTGAAAAATTATTTAT TTAAATAAAAGAGAAAGAGGGTTGTAGA…
TTTTTTTTTTTTTGTTGAAGGTTAGCAGAAGAGTTGGATGCTGTATTATATACAGAAAAT TTGAGGTGGGAGTTGGAATAC
>MtPP2C24
CTTTTACTTACTTTCTCATAGAACTTCGTATAAATAGATCATTTTCTCTTAGAGCACCTAT
ATCCATGCCACCCATATGAGTGGTATAAGAATCTTAAAATAGAAAAGATAACTTTTTAAG CTTTTGAGGTATTGAAAGCACAATTTCCAAAGTTAAATTTTTTTATTTAGTTTTTTATCTT GTGCTCTTAGAATACAAGTTAACAAGACCCTAAAAGTAATATAAAAACACACCTATTAT TAAAAAATAATAAAAGTGAGCAAAAATAAGAAATGGAAGCTAAGACACCGTAGAAAT GCAGTGCCACCATGAAAAAGTAAAGACACGGTACTAATGAGTAATGTCAATTATCCATG CTACATCGACAAGATTGTATTTGGCTATGTTATACCACGGTGCAAAAGCACCAATAATTA TGCTCTTAAGAACCCGAATAAGTGAGATTAATTAATG…
>MtPP2C55 CAGATTACATACTAAACTCAACTACAAGAGAACTTAACCTCTATCTCTATCAACAAGAA ATTTTCTGTATATGCAGATTGCAGATTAAATTTAACTCAATCAAGGCAACATGGTTAAAG GACTTGGCTATCTGTTAACTCTACTGGATTTATCACTATTTAACTAAGTTTATATTTTAAC CATCGTATTATTTTTACTAAAATTACTGACGATAGAGTCACGGACTTACAGTATTCATTGT CCCAAGAGAAGTAAAATTCTTTTGATAATATAAAATGGTTACTTGTGTTGTGAGTTTGC AAAAATCAAATGCAAACGGTGAGGGACACTGCCCTACAAATTCTATAACCACGTGTAT TTTCTTTCCCTGCAAATAATTATAC…
TAATATGCGTCCATGTGTTACTTATCATGTATTAAGGCAACTTTATATTATACGCTCATCTT
TTTTTTTTTTTTGAAAGAATTATACGCTCATCTTGAAAACAAGAAGAATTTTATGCGAAA
ATGTAAATTTGGAGAATTGTCTAGGCAATATCTTTAACTAAAGAGTCAATGTCAATCTTG TATATGTTTTGCAGAAAGTTCAAACAAACTAACAATTTTTTCCTACCCTCTTTCGGTAAA AAATCGTTGATTTCATTTTTTACTGATAAAATTGGCTCTCGCTTGCATTAGAAGTTAGCA TATTCCAGTAAATTAACTGAGAAAACATTGGATTGCTGTTTTTCTGGTTTGAAACATTGC TTGCGTCTGAATATTGGTTGTCTATAATTAGAAGGAGAAACAAACAGCATGTATCCAAT TGGGTTTAGATTAGGAGTTATGTCTCAAAATATGTGTATAGAATGTGCATGAACCCAATT GTTTGAGTAAGTCATATAAGATGTTGTACCTTTT…
>MtPP2C29 CCACCTTCAAAACCTTGCAAAAGTTCAATTTTTTTTTTCTTTTTTCAAAAAATGTGTGC CTCATATGGCTATCCTTTCATTTATAATCTCTATCTACACTAACTTGGTATAAGAAAATGT AATGCATCTTTTGAACCATCCACATTTTCATTTTGCCTTTATTTTTTAAAATGTACTGAAA GGTATTGGAACCTTATCTTTCGATGTATGTGTGTGTTTTTTTATTTTATTTTATGTAATGTT TAGTTGTTTGTGTTTTAATTTTTTGCTTTAATTTTATCTTGTTATTATTTGTAGTTATGGTT GGACCTCTCTTTGATTCGAAATCAAATATTGTTAATATGAGGTACATGTAGTTGATTGTG GGAATTTTTTCTTCATAG…
>MtPP2C93 GTGAAACTCGTGTGTGTTTCAACTAATAAGAGATTGTATATATATGTACTTGCTAAAAAA GTACGGTAAGGAGAACTAGGGTTATCCTCGTATTCTAGGGTTTTTGAGTGGTTATTCGAT GATCTGAGAGTGATCCCAATGGTCCTATTTATAGTCCCGTCTGTGAGCTAAATTTGACCT ACTTAGGTAACAAGAAATAAGGGTATTTGGGGAATTTAGGCGTTTTACTGAGGCAGTTT CTAGAAGAATAATCTTAAAGGCAGCGTCGGGATAAGGACGCGCCTTGAGTCTTCTTATC CTTTAAAGGGGACATTAAGTCCTAATGAGGCATTAGGGTCCTTCTGGAGGGTTATTATA GGAATAATATGAAGGTCCACAGCCCC…
GATGGCTTTGTTCTTTAAAGGGGACATCAAGTCCTGGGACATTTGGGGTTAACCCCATA
ACAATTTTTTCACAACTCTAATGGAATGGACCAAAAAGTGTAACGAAAATTAATTTAAA
AGACTCAAACAGACTTTTTATTACTTACGGGACCAAAGCGATACTAAAAAATACTTAAG GGACGAAAATAACAATTTTTTTGTTGAGAAAAAAAAATAACAATTAAACCTTATATAAA ATAAATAACTTTTTACTAAATTATTATTTTTAATAAAAAAATTGTTACTTTTAATTCACATG TGCAATATTACTCTTAGAAAAATTTATCCATGACATGAAAGATTTGCTTCATCAAAGTAT TGTTACAGTTTGTCACACTCTCAGAGAATGGAACCAATGTGCGGATTTTCTTGCCAAGC TCGAAGCTTCTTCTAATGATGACCTTGTTATTTATAAGTCGACCCCAGCTAATCTCGCCA ATCTTCTTAGAAATGATGTCGATGGCACTCTCTT…
>MtPP2C13 AAAACCGCACGACCATTAAATACTTTCTAATTTTCATGGCAACGTAGATTGAACTAGCA GCAATCCTCAGTAGCTTCTGTTTTACACATTCAAAATGTTTAATGTATTTGCATAAAAAT AAAAATCAAATATGCAAATTGTCTCGAATTAAATCGCCCACGAATATATCATATATGTATA AAAAAATATATAATCAAGAAGAAAACCACGCTTACACAAGTCCCTCATCTTCCGAAATT GAGATGTACCAATAGTTTTGCAATGGAATACAATGATCATTTTATACTCTACCAAATCAA AAAAGTATTATGAAATTAGTTATATGATATAGTATAATAATATTTTTAATTGGATGATAGTG TTGATCTATTCTGCGTATAATA…
GTCAACTTCTGCAAATATAAGTTAATTTTCCCTTCATGTTTTGATCAAACAATATTGAAC
AAT
>MtPP2C9 CCATGTATGATTGAAATGTACCTACGAGTATAATTTTAAAAACTTTTGTATACGGCACGT CAAGGTGGGTGGATTGCCATTGATTTTAAATTTCCATGTGATCATGTCAACTAGAGTTTT TGATTCGCTTTTCACTAGTGGAAATTGTGTATCCAAGCAAGTTGCATTCTCAAATACATT CTCCATATTTTAACACCGAGAGCGTCATAAATTTCAATGTATATCTTTTAATTCATATGTC ATATGACTTCTTAAAGAATCCACCACAACAAACTAAATGCACAAAATCCTTATGGGTTC CGTCACAATTAAGCTTGATCCACTCCACACAAGGAATTTTTCTTCCAATGAAAATAGTG TCCCATTAGTTAATATATAGAAGAT…
>MtPP2C39 TTGGTCTAAATTTAGATCAAATACACATATATCCAAAATCAATCTTACACCCTTCTAAATC AATTTTGGCTTCTTTAAATGCAAAGGGAATGATAGAAGTCATGAATCTCAAAACATACC ACAACTTTAAGAAAAAGGGGAACATTTAAAATGAAATTATTTCCATGTGCTTGTTTCAT AAGATTGTTCTCTCTTGATACCATTCAAGATTATTTCCGTGTCGGTAAGTTGTCATATTTA AACTCTTAAAAATTGGTATATTGGAGCCCTAAAAATTTAAGATTTATTGATATCATTAAGT TTAAAATTTGGAGGCCCTTAATAATTTCTATTTAATGTTTTTTCGGAGGATTTGAGCCCT CAAAATTGTGACCCTATGTCAT…
AGATGAAGTGGTAATCCGCTGAAAATAAACTCACACAGTGAGGTCCCGGGTTCGAACC
TGGATCATGACGTCCGGCCTTACAATTTTGGCATTTGCCAGTTGAGCTAGGACTTCTAG
ACGGGTTAGTCGTATGATTATTTACATACAAATAATACTCGACTCGTTTCACGCTACACG TTGTTATTATTGTTAAAAAAGAAATATTACTATTAACTCTGTTGTTCTCACAAGTGTCCTC CACCCTCATCTCATTCTCATCTCATCTATCCATTTTAGATTCAAACAAACAGTTTTTTGAT TGATTGATTCTACAAAAAACAAAATTCAGTTATCAAGATGCGTCTTTAACATTCATCACC TTCACATTTCTTTCTTTTTTTCCTTTTCAATTAGATCACAATACATACTCATTATTTCTTAA TCATTTAATTAACATTTCTTAATCTCGTGTTTCGAATGCATCGTTACGTCTTTTGAATCGA ATGTGAGTAACGATTCAACACCGATCTT…
>MtPP2C21 ACGTGGCACCTCACTTAAGGGATATGGGCGCCACGTCAGCGAAGACTAGGTCAAAAGT GGCCTTGTGGCCAAAACTGCCAAAGATCCAATACATAGGCGGTTGTTTTGTATTTTAAT TAGTTAAGGACCAAAAATGCAATTGAGCCAAAATAAATAAAATTCATTTATAACAATGT ATGATGTCTATTAATTTTAAAATTAAAATTAATAAAATCTTATCAACATGGTATTGAAAGA GTTAACAATACGACTCTTTTCAAGAAAAAGAATGATGGTTTGATTCTTGGAGCCTTATG TTATTGTTAATCCTTCACCGGTGTCTTTTTTTTTTTTTTTTGAACAAACAAAAATGAAAT ATAGTAACATCAAATCGTAATTGCTGC…
>MtPP2C42 GATGTGGTTAATTCATCTGTTTATAATGTCTCAGACCAAAACTTCCATAATCTTCTTCAA AGACGGTTCTCAAGTCGTAACGGCGGTTATTTATTGAGAGTTGCGTTCACCTCGTTCAC ACGAACAAAAGAATGTAGAATATTAGAGATATTTGATACCTTCAATTGAAAAAAGAGA AAGAACTGATTGGGTTTTGTTGTATTGAGGGAGAGAAGCAATCTTGTAACAGAGTTGG AAGTTGCTGGAACGTGATGAAAATGCTGCACCAATGTAACAACCAAATTTATTTTGTTT TTATTTTTATTTTTTTAATTTAAATAACACTTTTGAAAAGGAAATGATGTGGCACAATAC
CATTAGATGATTGTGTAAATTGGCTTTACACAGACAGTGCACCGCAATTAAACTCTACT
ATTAAATATGTATCGTTTTGATAAATAATTTTTGTTTAATTATATTTGTTTAAAATTTAAAA
ATAATCCATCTTATTAAAAAAATTATTTTTAACCTCAAAATGAAAAGATTTTTCCAGTATC TTTTTCAAAATAATTTTTTTCTAAAAACAAAAGACTCAAGTATACTAACTTTAAATCTAA
TTTTTTTTTTTTGTCAAGTAGTATAGTGGCTAAAACTTACAAATTTTAAATGTAGAGAAC TGACGTGTCCAAAATTCGAACCTCTGACCACCGCAAATAATTTGCAATATCCCTATGAG TTAAGCTATTGGGGATTAAAAAAAAGGTTTTTATAAACAAAAATTGGCTTCATCTTTGC TCAAAATCTTTATATTTTTCTAACAAATTCATTTTTAAAGACAAAACAAGCACATTTAAA ATCTTAAATTCTCGTTAGATTAGATGTTGTGCAAAACTAGATTAGAAACAATTGGTATTG ACTTGGTCCCACCAAATGCTTCGCCCTCATCTTCGGTTACGCGTACGCAATGCCTATGTT TAGTATTCTTATCAACATCATTAATTCATTGATTG…
>MtPP2C3 GGGCGTCCTTGAGGGGGTGCAAACAGCTCAAACGAGCTGGGCCTCCCCCAAGGATGG GCCTCAAGAGTGGGGGTTCCTCATGATTGATTTTGGTGTTAGGTGGGGGTTCCTCATGT ATACGGTAGTCATTTTCACCTCCGAGTGTACTGCATATATACGGCACCTTGTATTTATCTT TTAAAAAATATAAATAGAACATCGCTCTTTTAAAAAAAAAAACGTTTTCATTTTATCACT GACCTCTTTTCATTCCCCGAGCTGAGCCTCCAAATTCTCAGGGACAGCCCTGTATCTCA TACATACTAAGATTTTGCATTTTTCATAGTCAACACATGTCAAGTAATTTGTCAATTTCA CGAGAACATTGTGTTTGGATTTGCTTTG…
AGTTTGAATCTTTTCTCATAAATTTCAATTTTTTATGATTAACTAAGATTTTTCCTTTGCG
GGGTTTCTATGCAGATTAAGTCTCTGATTCCATAAAACAGACCCCACTTTTCCACTATTG
TT
>MtPP2C1 CAGGGGCGTCCTTGAGGGGGTGCAAACAGCTCAAACGAGCTGGGCCTCCCCCAAGGA TGGGCCTCAAGAGTGGGGGTTCCTCATGATTGATTTTGGTGTTAGGTGGGGGTTCCTCA TGTATACGGTAGTCATTTTCACCTCCGAGTGTACTGCATATATACGGCACCTTGTATTTAT CTTTTAAAAAATATAAATAGAACATCGCTCTTTTAAAAAAAAAAACGTTTTCATTTTATC ACTGACCTCTTTTCATTCCCCGAGCTGAGCCTCCAAATTCTCAGGGACAGCCCTGTATC TCATACATACTAAGATTTTGCATTTTTCATAGTCAACACATGTCAAGTAATTTGTCAATTT CACGAGAACATTGTGTTTGGATTTGCT…
TT
>MtPP2C72 GTATGTGATTTATAATAAAGACCATATACAATATTAATTAAATGAATCTAAAATATAATTTT TTGCTTATAATAGCAACTGGAGGGTGTACTTTTTTAGAGATTAATTAATATAAATTCGTGT AGAATCTCTTGATAGAATCTCTCCCTCTCCAACAAGTCGGCCCTAGTTTTCTCTATCTAG GTTTTCTCTTACAATTTCTTCATTGAGGGGTGGTTTTGGGTCAATATTTGACCTGAAATC ACCCCTCTTCATCTTTTTCTCTTTATTTCAATCTAAATAAGTGATTTTCACATAGATCTAG GTTTTTTTTCTTTGTAATTTCATCATCTAAGTGTGGTGATTTGTTGTTCGTCATCTTGTGC GGCGTTGTTTGATTTCCC…
ATTTCAAGATATTTCAACAATTTGTAAAAGAAAAGGAAAGATATTTTAACAAATTTATGT
AATAATAATCACCAATATATTTTGTCAAAAAAATAAATAAATAATCACCAATATATATATAT
TATTGGGAAGAAGCTATTTTAAGAAAAATTTATATGATGAAATTTTGTCAAAGAAAAAA ATAGTTAGATAACCATAAATTATTATATTTTTTGTGTAAAAATTTTAAATTATTAATTTTTT ACTTGTGAATGCATACCAATTAAATTTTATCTTTTCTTTCCCTAAGTACACATAAAACGA ATCTTTGACCAATTTCCACATACTCCATATGAAGAAGATAGATATGTCATTCAAGTAGTA AGCAAAGGGCAAAATCGAAGTTTCCATAGCATGGTCAAAGAACGTTTTAAAAATTGAC TTGGAAGAAAGAAAGAAAGAAACTAAAACTATAGCTGTGATTTAGTAGCAAAATTCAC ATCACAAATAACACGCAAATCAAATTAACAATTAAA…
>MtPP2C46 TTTGACAAAAATAGCAAATTCTATGCAGCTATTTCACAAAACAAAGAATAAGTCCAGTC CAGCATGGCTGTGTTGTGCTATTTCCAACTCATAAATCTAGAAACCGGCCAAGCAATTG TGAACCGACGTGCACATATGTTGTTAATTTATCCTAACTTAGATCCGAAATAACATCACT TGACCCAAACAAATTAAGAAAATTTTATGGTAAAGTTATGAAAATAATTTTTTGGTAAA ATTAAATGATCGATTATTGAACATTTGTGTATTTAATTCATGTCACGTTAGGATTATAGGA TTATACGGTGTATTGCATATTTTCTCGTAAAGTGTGTCATTATCGCTTTACTTATTGCAATT GTGTCATTGATTAAATCAAAATT…
>MtPP2C47 AATTAATTAACGAACACTTGTTTCAGTCAATGTTAAGCTCCATTTTAAATGCCGGTTTAA CACTTGCAGTGTAACTATATTATATTCATTTCTCGAAAAAAATTGGTTGCAAATTAGAGG TTAATGAATTGGTCTTGTTTTCATGTTTAAGTACAAGTCACACTAGATAGAGAGAATGTT TTTGAAGAATAACTTTTATATTTGAGTATTTATGAAGATACTGTAATTAATTTTCTCAAAC TTTTTGACACGTTCTTGCTTGCTTAATTTTACCATTCCTTCTCCCTCAATATATTTTTTTTA
CCATTCCTTCTTGTAATGATCAAATGGTCTCATAGTATCTACTACGTCATTCGCAAGAAA
AATAATGATATTTTGATTTTTTATAATAAAGCGAACTTCAATGTTACATTGACAAATTGAC
GTATTTTGATATATTTTCTTTGTAAATCAATAAATTAATAATTCTTTTTATGAATCAAAGAG CTATTTATCGAATTTTGTATTTAAAAAGATTTTTTCATAATAAACAATAGTATTTCATGTTT ATAAGCATTAAGATGATTTTTTTTTTACATATTATGTAAAAATATTCAATATTCACCATTAT AAGTAATAAAAAAAAAAAATTCATTGATACTTTCAATAAATAATAGTTATTATAATTTTTA AATGATAGTAGATAATTTTTTTTTTAAAAAAAAAAAAAAGTAATTTCTCTATTAATTTAA AGATCACATGTATCCGTACATGGCTAACTATGAAACTTAGATATTTAGGGGAGATGCGG GTACGACAAGATACATATACGTGAAAA…
>MtPP2C12 TCAACTACATCAAATGTTTTTGTGAGGAATGGTTGTGGCCTAATTTCATTAAGTCCTTCA TTTGGTTGGGGTGGTGGAATCGTTGGTTCTAAGTGTTCTTCTTTCACCGAGTACATATA ATTCATTCTCAAATATGTTATGTCTAATTAGAATTAATCAAATTAGTTTATTAAAGTCATTA GAGGGATTTTATAAATACATGCATGGATAGAAGAAAATAGTATTACCAGTGAGTGATCA ATAATTGAATAGAAGGTTCTAGATATATTAGGATGAAAGTGATTGAGCACCTTCCTCGTG AGCAATTGGATGATGAGATGGAGAGAGTGGTTGATCTCCTGTTTCAGAAATTTCTAGAT CACAATTGACATGTTACAAAAGGA…
TTGCTTTGGCGCAATCGGAAAATCTGATTCTAACGGTAATCATTCCTCGCTTTTCAGCAT
AGAGTGTGCTGAAATGGAAATCCTTCCTCAATTTTCAGTTCCTCATCCCAAAC
>MtPP2C8 TATAAATGATAGATATTTCGAGTCATTTGATCCCATTTACTTCCAAGAGAATAATCGCAAT AATTATACACAAATATCATTTTGATTTAAAAATACAATAAAAAAATTTATGCATTAGGTTA AAAAAAAAAAAAATACACTGTAACCACAAAAATTGGATAGTCAGTCTTCTAAAAACTC ATTTATTAAATGAATTTAAAAAGTTGAAAGTTATTTATAATTTGGAAAATACTAATGGGT GCCCTAAGACACTTTTTATTGATTTTAGATAGTAAATTTTTATAAAAACTTGTGTTTCCA AGTCATTGAAAATTGAAGTATTAGACTTTTTCAATAAATAGTTTCTTAATTTAGATTCATT AAAGAGTGCTTTAGACACTTGTT…
>MtPP2C67 TCGAAAAATCAATCTAAGATTCAAGTTAGATTCTTAAGAGGTTCTTAATTGATATGTTTA ATTGTTTAAGGCTACAAGTGTTCAATGTGATTATTAAGTAAAGAAACATGTGATTAAGTA AAAATAATGGAAAATGAAAATACAAACGTAAAAAATGCTATATGGCAAGAAATAATAA AGATAAAAAATGGTATTATTATAAATAAAAGTGTGTTACATACATTGCATTATCTAGTAGG CAAGTTATAGGAACGCAAATAATTTTTTTATTTTTGTTTTTAACTAAGAGGAATGGAAAT AAACTTATTTACATGGAATTTGATTCTATTGTTTATAGAAGGGAAAATAAACTAACTTCT AAAATTTATGAATGTCACATGTCT…
CTAATTTGATTAATACTACTAGTATTCATTAAAAAAACAAGAAGCTAAAACATTGAATTC
TATTACGTACATTTGGGTGATTACTTTTTTCTTTTTTTTTTTCTTTCGAAAGGTGACTAAA
AATAAATAAATTTCTCGACTCATATATAACTTGGAGAACCAAAACGCCGATTTACTACTA ATAAAAAATAATTAGAAAATGAAACACTGATAAAATAAAGAAATATCCCTACCCCTCCC AGCATGTCAAAAGCATGATATTCTGAATAGGACGCCACGTATTAACAACACAAATCCAA ACCATCCACGTTTACCTCGAATTACCCAACATCCTTAGACATATGTACGCTTAAGATTTC ACTTTCATTTCCAAACGTGTGCTGCCTCAACTATTTACATGCTTCGTGTCATCCCAATCT CATGTCTCATATACGTATACAAAAAGCAACCATGCCATCGATAGTTTCCTCCTTCAAGAA GATAAATCAAACATTTCATAAATTTGCTTAGATAT…
>MtPP2C73 ATTCCAATGCAATAATAATTTTTTTCTTTTCAATTGTACCCTTCAATTAATACTATGCACA CTACTTCCAAAATATTATTTTTTCTTTAATGAAAAACAAACCAATAGTTGATTAGGATAA TTTGGTAAAATAATATCTCTCTTTCTTTTAATTAATGCATTTTTTAATATGTGTGTAAAAA CCTCAAACAACATTCATTTTGAAACGGATGAAGTATATCATTAAATATTTTAGTTTGAAA ATATTTTTTAAAACAACTATCACCGAAATATTTTACTGAAATGGCAACTGTCGAACAAG ATACCACAAGGTACCCTAAGGACACACGTTAAAAATTTTATAAATATAATGTACGAAAC TATTCAACCCTAAACCCTCAGTT…
>MtPP2C37 AAAAGAAAGAATAAATTATTTCTAAAATTAAAATTTGGATAATTTGATCAAGCATGTGA GTATTTAATGAATTGATGAGAAACATCGGGTTAATGTTGAATTAATGGTTAGGATTTAAT GTCAAATTTAATTTGATACCTTGATGTCATTTGATCCTATCCTATATATATATATATATATATA TATATATATATATATGCCAAAAGAGAAATATAATAAATAAAAAATAACAAGATACAAAGA TTGAGGAGACATAAGATATGGCTTAGGTACAACCCAAGGGCATAAATAATGATAATACA
AATTTGGTGGACCAACCTTGCGAATCTACGTACGAGCACGAAACCAGTTTAAAAAAAA
ATATATGAAGAGTGGGCATCCATAGGATAATCAGGTTCAAAATTGACGAATGGATCGAC
CGCCAACACGATGTCACAATCCACATACAACAACCCATTGAACAACGCGACAGGCATA AAAGCTCTTTCGAACCTAAGAGTCCAACTCCAATATATTTTTTGTTTTATAAAAGAAGTA ATAAATACCATCTACAAATTAACACACACAATTGCAAAATCTCATTTGTTTTAATTATATA ACCTATGGTTAGAATTCACTTTTTAATTTGAATAAATAATATTTTTGGAGTAAATAGGTAA TTACCATCCTAAAATTGTAAGTTTTGTCAATTATCCTCCTGAAATTAACAAAACCTCAAA TATCCCCCTTGAAATTGCACAACGTTAATCAATTTACTATATCCCTCAAATTTTTCTATTA ATAAACATGATGTTTTGCAAATACGCCCTGAA…
>MtPP2C92 GTGTGTTTGGATGAGGTAATTGAGAAATTTTAAAGAATTTAGAATTCTAGACAATTTAA ATGATTCAATTAAATTACTTTCATTTCTCAATTCTTTTGTTTGGATGAAGTAATAAAGAA ATTCATTGTCATCATTTTTGGGCAACTTTTATAAATTTTAATTTTTTTGGACCAAATTTGA AAATTGAAATTAGGGATCAAAATGTAAATTTCAAAAAATTGAGGGGTCAAATTATAATC TTTGAAAAAAATTGAGGGACCAATTTGCAATTTTTTGGGGTCAATTTAAAATTTTTGAA AAATTTGAGGACCATTAAAATGGATCATACTTAATAAATGTTGACGTAGTGTTGCGGAC TGATCTAAAACTCAATCCTCACAATC…
TTACTTGCCTCGTTTCTATTCCCTGCTCAACAAATCAATTACAAATTCACAATGGATGCG
TGTGCCATAAAAAAAACTCGCAACAATTTTCTTCACACGTGTCGATTTCTTACCTGTCC
TTTCTTCTCCTTTTATCGTCTCTTCTTTTTCCCTCCCCCTCTCTCTTTCTCACTTAATCACT GCTCCGTT
>MtPP2C4 TACTAAAATTAAACTCACACACAACTGTGAGGTTCTGAGTTTAAATCCGGATCATGACG TTCGGCCTTGCAATTTCGACATTTACAAATTAAGATAAGACTTTTAGACAAATATTTCTA CATGTATCTATTTATCTTGATTGAATATACGTGTAAAAAAACTTACACCGTCAATGTATAT AAATTAATCTTCAAATAAAATAAGAATTTCATATAGTTTTTTTTTTTTGTCTAAGATGAAG TGACAATCCACTAAAAATAAACTCACACACAACTGTGAGGTCTCAGGTTCGAACTCGA GTCATGATGTTCGACTTACAATTTCGGTATTTGTCAGTTTAGCTATAATTTCATATAGTTT ATTTAATTAATTTAATACAATTTT…
>MtPP2C41 AGAGCACATTCTTTTTTTAACAAGATTGTTGTTGTGTTTTATTTTTAGAGAGAGCACATT ATTATTTTTAACAAGATTGATATTGTTTTTCTTTTAATTTTGGTTTTAGGTTCTATACATGA CAAGACAATACGAGAGAACATTTTTGGTTATAACAAGTCATTTAAAAAAATTTAAGCAA TTGGTTTGATTGACAACAATATGGTGCATTTAAAATATCATAAACAATATTATATTTCAAG GTGGGATGAATAATGTGGAAAAATTGATGGATCCAATTAAAAATATTATTTGGGTATGGT TCTTAGGCAAATTGCAAGCAGTATTTTGATTAAACCCGTGCAACGCACATGTTATATACT GTACCTAGTTAGAAATTTATT…
ATAAAAAAAAAAAGAGGGTCTCAGGTATAAAATTTAGTGAGAATAAGTGAAGATAAAG
AAGAAGCAAAATTAGGTAATGAAATAGTTTTTCTTTCTTGAATTTCCTTTCATTCGTTGA
ATAATTGCTATCACTGGACAAGACAAATATGTGTTACCTCAGATCCAGGTAACTGGTGG TCGTATGTGAAAAAATATGTTTGATTTTTTATTTTATTTTTTTCATTTATTAGAGGCTTCTC TTTGATTTGATTTGATTTGATTCTTGAGACTTTTTCATGACCCTTTTTTGTTCCCTTTTGA TTTTGTGTTTAGTGAATGTTGGTCTCTATAATTGTTTTAGGATTTAATCATTTTTTTTGTAC AGATAAACATTTGTTTCAACTTTCAAGCCTCTAGAATTGAGGCAAATAGGCAGATAAGA AGAATATACTAGTGTTTGGAAAGGTTGTAAGGTGGATGCGTCGATAAATGGAAGTTTGG ATCTGTTGTTGGTGGCAAGATCTGATTTTCA…
>MtPP2C65 TTTGTTTTTGGCTGAAGGTGGTATACTAAGATAAGAAAGAGCACATTGCAAAAGATACT AAAGTCCATAATGGATGAGAGAGAGTGAGATTAGAATGACTTACACGTCTTAATCTTTG TATAAAAGAGTTTCTTAGGAAACGATGTAACTAAACTCAACCCTACAATTAAATATTATT TTCAATAAAAAGAAAAGGCTAGGTGTCAAATTCTTACATCATCTATGCCTGGCTGAGAG TAATACATTTACTTTTTCTTTTTGTTTGCAAATAAAATGAGTTTAATTTAACTAACAAAG ATGCATTTAACAGAAAGGTTAGACTACCATAACATGAATAATTTTATTCAAATTTTTATA AAAAAAAAAAAAAAAAATCAAATTTA…
CCA
>MtPP2C28 AAGAGAATATTTTGTGCAAGACTTTTTTTCCCTAAAGTTTAAAATTGGGCAATCATTTTA AGCATTTGTTTGCATTTTTTATGGAGTACCGATACTTCAGAGTGAATGTATAGAATATCTA ACATGTATCGGTTTTCGACACCCACACATGTAATTATGTTTAATTGTTTTACAATTTTTAT ATTTGAACATCCCTAAGTTTCATACACTCATTCAACACTTTGTTATCATTCTATTCCTACC
ACGTCAACACCATATTACATCTATCACATCACTCTCTGTATCTCTTTCTCTCTTAATGCGT
CAAAAAGGGTTTTGGGTGTCTCTCAATCTTTTCCATTATTTTATTTTTCTACACTTGGGG
TGCTAGTTTAGTGGTAAAAAACTTAGCCTTGTAACCTTAAGATACAAAATTCATGCTCC CTCGATTGCGGTTATAAAATAACCATTAGTGTCACTTTAATTATTAAAAACTAAAAAAAA AAATTAATTTTTTTAAATTATTATCAACGCCGACTTGTTAGTGTCATTGTCGTATCCAATG TCTGATTTTTTTATTTTTATTTTTTTTTACAATAAAGAGAACATATATGTTTCATTGTTTAT AATCTCATAAATATAAGCATATAACTAACCATTAATGGCATCAACTTGTTGAAGATATTAA TTTTGTTTGATCCTCCTTTCCTTTTATTCCTTTTCCATCAATCATATCATATATCTATTTTAT GAAGTTTGGAAACACAATTTGTTAGTG…
>MtPP2C43 TTTGTGGAGCAGGACCCCTCAATGGTGTTTGTTTATGCCTGTCATTTGAAATCACTGGT TCTCTCATGCCATTTCTCCTTGTACCCATTACCTGCAAATAAAATCAATCATATTAACCCT TAAATTATAACAATATCCATCAAATTAGTCCTTAAATTATGACAATAAGTATCAAATCGAT CCTTATCATAGAGGGGTATAATTGGAAACACGGAAAAAATGATAATGAAAAGTTAAAA CTACAATTTTTACCATTTCCATCAAATTAGTCCTTGTACACGTGGTTGCCTTGTTGACAC GTGTACATGACAACACAACATGCAAGAGGACACATCATCACCACTAACAGAGCTTTTG GACGGAGGGACCATTTTGATGGACGT…
AATCTTGATTTTTTGTTTTAATGGTGATCTTGATTTTCATGCATAATAGAAATCTAATTAC
ACTGAGTTCTTTAAAGTTACTATGGTTGAACTAACAATTTTGATATTTCATCTCATGATG
AAAACAATTAGTCTCTTCATATAATAATGCTTACCCTGTTTTGTTTTTTCATACAGAAGAT AGCA
>MtPP2C45 TAGTTGATTCACAATACATTTGAAGGTATTCAAATGCTCGGTCGTGTTTTGGCCATCCGA GTACTCCAATTTCACTAGTCGTCTGACAAGGTGGGCTTTGTTCTTTGGCGTCTTATTTTG AATCAAGGATTCAAGTTTTTTCCACAACTCATATACATTGGTATAAGTTGACACATGCTC GAACAGACTTCTATCAATATATTTTCCGATCATGGCTACTGCCTTCCGATTTTGAAGCTC CCACTCCGTATTGGTCTTCTTCTCGGGTTTATCCTTTTGGGTGATTGGATCATGAAAATC TTTGCAATACAAGTGGTCTTCCATCATCGGCTTTCAATATGAGTAGTTGTCAGCAGTTAG CTTGAACAAATCACCATCATGGT…
>MtPP2C2 TTGTTTTTAAAAAAATCATATTTTCCAATAAAAACTTTTTCTTATTCTCATGAAATTAAAT GCAAATTACATTTAATTTTCTCTCACTTTTATTTTTTCCATAACCAATTGCCAATGAAAAT TATTTTTACATCTTCCCATAAAACTTATTCCAAATAAAACACAAAAAACTATGCTACAAA TTCTTATGCTTTAATTTTCTTAATAAGTGTGATTTTTGTTTTTTTGCTTATAATTTAAAACG GATGGAGTATACTATAAGATTAATTTTATAAAGAGACAAGCAAACCTTATTGTCAACTCC CTTGTAAGAGCGATAAAATTTTGTGTTTTTTTTTTTTTTTGTGGTTGAGGTTTGAATCTC AAACCTTCTATATATTATAC…
CTGTACTTATGGTAATGAAAATAACGATGCTATTATAAAAAGGGAAATGCTAACTATTGT
TTTTGAGTATTGGATAAAGGAATAAAAATAGAAATTTTGTGTTGGAAAATAATAAAAAG
TGGTCAAATTAACTTGTAAAAAATTTATAAATTATTGTTTACAATGTAAAGTTACTAATTT TAGTTACCTTAACCATTGTCCTCTAAGTAAAGGTTAGCAAAACCCTTATAAAAAGGACA AATTGATAGATACTTTTTCTGAAAGGAAATTGATACACACTTGTCAACTTGATAACATCC AAAATAAAAGACAATTTGCATATCCATGTAACACGGCATACGTATCTAGAGATAAGAGA GTGTCCATATCCATATAAATGCAATAACACAAAACAAATGTATATCAACCCTTCACCAAT AAAATTCAATTGTGTGAGAATGTTTTTCTTTATTTTTATTTTATACATTACATGGAAAGAC AAACACCACAAGAAATTCAATAGCATCATGAGA…
>MtPP2C49 GTTTCATTAAATATAAGTAAAAAATATTGTGAATTTATTTATTTATCGATTAAGTTTAATAT ATTAGTGTTCATAAAAAAGTTAATGTAGACTAGATACATCACTTAAACAATGAACCTAA AAAGTCAAATGTTTCTTATAATAAGGACCGGAGGGTGTAGTTTTTAAAATATATTATATT CGTCTCATAAGTCCTAGCTCAACTAGGAAAAATACCGAAATTATTAGGTCGGACGGTTC GAACCCCGCCACCTCACTTTATCATCTCTTCTATCTACCAAAAAAATTATATATTATATTT CTTCTTTATATTTGGCGTCTTCATAAAAATTATACTAACTTCGCCGCTGCGGAGATGTAC ATTAACCCTAATTTTAGTTGAA…
>MtPP2C71 GGCAAAATGCCAAAATTGTTAAGCCGAATATCATGATCGGGGTTTAAACCCCGATACCT CCACTTATGTGTGTGAGTTTATAATGACTTTGTTATTTCGTATATCTACCAATATATATATAT ATATATATAAAAAAAAAAAGGTATTTAATTAACTCCAAAAGTTTAGTACAGTGATAAAA AAAATTAATTCGAGGTTTTCGGTTTGAGTATCATAATGTACATTTATTTTTTTTATTTTTTT
TTTGGTAGATAGACGAAATGGCAAAGCCATTATAAACTCACACACATAAGTGGAGGTA
CCGAGGTTCGAACCCCGGTCATGGCATCCGGCCTAACAATTTCGGCATTTTGCCAGTTG
AGAAAAATTAATTCGAGGTTTTCGGTTTGAGTATCATAATGTACATTTATTTTAATTGTTC AAAAAATGTACATTTATTTTAAATGACTTTTTGTTCTTGTTTCATTATATAAAAAGGGTAA ATTTGGAATTGTCTTAAATAACTTATTGCTCTTTAGAATTTGTTGTTTAGATGTTAGGGAT TAGGTGAGGTTTATGGGAATGGATAGTTTTTTCTCATGATGGGAAAGTTACACTTTTAGC CATTGATATAATAGTTTTTTATTTGAAAGGCCAAGATTAATTACCTGGTAATTGTTGATAC TTTTTATTGAGTATTGTGTAACCAATTTATGGATCCCACAAAAATCATTTAATAACAACTA ATAATTTGTTTTATTTATTTTGTACTAA…
>MtPP2C10 TCGATAGCGTAAGGGGGGTTGTAAATCAAGGAAATCATTGTTAGTTATGATTATGATATT CCAGTTATGGTTATGTAACCTGAATGTTAAAATTATAATGAATGTGAAAGATTCACAAAC TCTGTACATAGGTGATGGTTGTTACTAAATTCCATGACTATGTAAATTGGATTTTGTGAA GAGTGGAGGCAAATGTTACCAAATTCACTCACTCCCCCTATTTTCATATTTCTTTTATTTA TTATACTCTCGGTTTTAATTCTATTCAACCTTCACCTCAGTTCGTACCTTCCAAGGCTAG CTCCTCTTTTCATTTTGCTTTATCGAATGCCACAAACGAAATTGTTGACACATTTACATT GGTTTGAAATAATGGTTTGGGA…
AATAAAGAAAAGAATGATAGGCGGGTTGATTTGGTTTTGTGGATTGTAAGTGGCTGGA
ATATGCGTAGTATGCGACAGAAAGCAGCAACGCGAAATTTCTCAAAACAAAACAAAAC
AAAAGCACCGTGATGATATGATATCATATATATATGATTGCGTTGTATCGTATCTAGTCTA GTTAGCTCAAAAGTTATATATATCTATCAATCATATTCATATTGATAATAAGAAGAAGAAG AAGAAGT
>MtPP2C60 CCCATTCTACCTAATTCTCAAGGAAAATATTTGTATTTTAGGGCTACCGTCCTCAATACC TCAACCGACAACGAATAATTTTTTTGAGTTTACTACTTCAAATGGTTTAAATATTGCTGT CACAACTTTTTAATAAAATATCATAAGTTATTTTTATTAAATATAAAATGTTATACTATATC TTTTTTATAAATCAGATATTCTTGCAATTGTAGAATATAATCTCTATAATCAGGTAGATTGT AATATATGAAAAAAACTATTTGATTTATCTTGTAAGTCAAATGATATTCCAAAAATCAAT GATATTCCACACAAAAATAAAAAATAAAAAAAGATCAAATGATTAACCAAAATATTTGA CAATTATTTAATAGTCAAAA…
>MtPP2C44 TTAGTTTCAGTAGGTCATGTAAACTGAGTTTAAGTGTACATACTTAAACTCAGTTTAAGT AGGTCATGTAAACCGAGTTTAAGTGTACATTTAAAAGTTCAACCTTGTTCAATGATTCT ATGTAATCTCAGTTTAAGTATGTACATGTAAACTTATTTTAAGTAGGTCATGTAAACTTA GTTTAAGTGTACATACTTAAACTTAGTTTAAGTAGATCATGTAAACTGACTTAAACTCAG TTTAAGTAGGTCATGTAAGCTCAGTTTAAGTAGGTCATGTAAACTGAGTTTAAGTGTAC ATCTAAAAGTTCAACCTTGTTCAATGATTATACGTAATATCAGTAAGTATGTACATGTAA ACTTAATTTAAGTAGTTCATGTAAA…
TTAATTGAACATCAGGATTGTTTGATCGTTGGTGGGTGAAAGAGAGTGGAATTTTAGAG
TGACATTAAATGAAATCAAGATTTTAAGAAAATTTATATAAAAGGACAATTTTGGTATTA
TAAAAAACTTTTTAAAAAAATTGGATGTAACCAGAAATATATAAGGTGTTAATAGAAAA ACTCATTTTATTATTATTATTATTAATATTTTTTTGAACAAACTAAAATGAAATATTATTAAT AACAACCGAAACTAAAATTCACTTATTATTATTATTAATATTATTATTATTTTCTTTTGTTG AGGAGCATTCTTACAATTATAGTTTTTTACAAGACATTTTTTTTTTTGAGAGAAAAGAC ATTCTTATTGACACGATCTTTATCTTAAAAAAAAAACATAATCATATGTCTAAAAAAACA TGTAATCATTATTTTTCTTAAAAAAAATTCATTATTTATTGTACCTTTTCTTTATACTACAA AACATAAGTACCCCTTCAAAAAAGGGTT…
>MtPP2C69 TTAATTTATTGTTTGTACATAAAAAATTTATACACAATTGAAAATTATATTTAGCAATTGT CACATTTTTTTTATATATTGTTAGTGTGTCAGTGTGAGTAAAAGAATCTCGTATTGATAGA AAATATAAGTGTTGAACAACATAAGTAATGAGACTCATATTCAATGCTTAAGATTTTGGG TTAAAATGTGATGTTCAATCTACTTGTGGGGTGGTCCAAAGTCCAAGTCTTCGTTGTTT TAAAACTCGCCTCACAACCTAACAATGGTACCAAAGTTGATGATTGACTAAGATAGTGT TTGGCCTAGATAAAGCTCACAACAAGAAAATGTACTTTTCTTTATTGAAGAAAATATAC ATAAAAAGTACTTATATAAAAGGA…
>MtPP2C17 TTTGTACTTTGCCGTTTTATGCTATTAACATGGATGTTGTGAGCTTGTTCACATATTCATC
CTTTTAGTTTTTAGCAAATTTGCATTATATTGATGTACTCTATCAATTTAAATGAATGAAT
ATAATTTATTTTGTCAAAAAATACTTCATCCAACACTTATTATCTTACTATATTAGAAGAA
ATTCATGTGCTTCCACACTTTAGAAATTTACTATTTTCTCTACAAATACTATTTCATCCGT CTTGAAATAAATGATATTGTTGATTGTTACACATATGTCAATGCACATCTTTGATATTTAA TATCTTTAATGACGTGTTAGCAAAAATTATATAAATTTGATATTTAGAAAAATTCATTTAA GACAAATTCAACATCTTATATGCTATCATTTATCTTTATATAATAATAGAAAAATATGATCA AAATATGTTAAAAGAATAATATATATATTGTCATATGTCACTTATGTTGGGACATATGAAA TATCTCTTTTGTTATCTATGGATATTTATTAGCATTTTCAATCAATTTTACACTTACAATTG TCTAAGTAAGTTTGACTTAGTTGAT…
>MtPP2C26 AAAAACTGAACATATACACAGAAAATCAAATGTAAAAGAAAAGCAAAAGTAGTTTGG ATGAAAGCTACTAATTCAAGTATTTTATTTGCATAACCATGGTACGATTCCTGTTATTTTA ATTCTACTTTCTTTCCTAACAAAGAGATTTTGTTTTTTTATCAACCATGGAAAATACTTA CTTTACTTGTTGTGTACGCAACGTCAAGCAAGTAAACCCAACGTAGGGAAAAGGAAC GTGTAAGTGCTTCTTCTTTCGTTGATTAAGTTTATTTAAATTATTCTTTACAAAAGTTCAA TAAAATCGTTTAAATTAAACTAAATAGCAAGTGTTAGTAGGATAATTGTTAGTACATTAA TATTTTGTCCTTTTTATCATAACTTGA…
TCTAATTTATTTTCATAAAAAAAATTGCACAATTTATCTTATCTTTTCTTCAAAAAAAATC
TTATCTGTAATTAATATGAGCCTGACACCTGTTAGATTCGATAGAAAAATCTCAACCGGT
GTTATTCTCTTCACATTTAAGATACGCCACGCTGGCGATCCTCGTGCTTCATTTATTTCCC AAATTAACCCTTCCTTGTAATTAAATTTCCTTTACCTCAAAGGGTAACACTGTCTTTTCA ACCTAGTAGCATAGTGAAACTAAAACTCCTTTCAATGCGAGCGCGTGGCTTATAAAAA GGAATAAAACGACACCACACGCGTAGTTTCATTCTCTCACAAAAACAAAACCCTAAAT TTTCTTCAAACCCCCAATTCGAAATCGAGAAATTCCTTTGTTCAATTGCGTAACCTTGA AG
>MtPP2C64 TTAAGATATTTAACATTGTTGTATTTTAAGAGTTATATTTAAATTTGGGTCGAATAAACTA AATGATAACTCTTAGGTTATGTTTGGTAAAATAAAAAATGAATAATTGGTAGCGGATAAA TTAGCTAATTTGATTTCTAATATTTCGTAAAGTTATCGGTTGAACTATCTTATAAATATAA AATGACATAAAAGTAATATATTTAAGATAAATAAATTAAGGTTACATAGTTTTTTTTCATA TTGTTGAAGGAGTTAAGATTACATAGATATAAATGAAAAGTTATAAAAAACTAAAAGTA AGATATGAGAAAGTAGTGGTTATTAAACAAGTTATTTTAGTCAAATAAATTTATAAAATA TAAGTTATAAACCTTAAACTT…
>MtPP2C48 AGTCCATGCACTTTGGTATTAGTCCTTGAACTTTTTTTTTTTTTTTAAATACTTTCAATGA AATTATTATGTTTTAATTATTGTTTTGTTCATTATTTTTATTGAGAATAATCATAAAAAAAT AAAATCAAAAAATCTTTGTTAAAAAAAATGAAGTAATAATTGTATAACATTGCAAATGG AAATTGTATCGTATTAACACCGTAACAATAGATAAAAATCAACAAAGAAGATGGAAATT AAATTGCACTTTGGCAAAACCTAACCATTCTAACCTAAACTATCCTAACATATCATTAAA TCATAAAATCAATAAAACCTATATAATCGAACCTATGTAATTGAAATTTAACAAAAAAAA AACAAACAATTTGGCCACAAAA…
AAAAAACACAACAATGGAGTTTTAGAAACTCTTATGTCTGTTCTGTTCTTATAACATATT
TTTCGACAATTAACTCCCGAGGTTTTCCTCGGCAGTTAATTGCAGCCGGTCTTTAAATT
CTTCGACAGTTAACTGCCGAGGAAGCAAAAACGTAAATTACTTGTGTGCCTCAGCCTT ATGCAATGTGTCATCAACAATTCTCTTATATAATTCCTCTTTCCCAGTAGCGTAGACGCA GCAATGATTTGAATTATCTATTCAGTGAGCTTAAGAACCAAAAGTATGTTTTGCGCCAC TTAAATCTTTTTTAGATAGTTTAGTTTTTGGATTCAAAAGCAAGCTAGCTTGTTGTCTCC GGGATCGGCCAAACTAGATCTGATCGAACCCCTAACCTTTCTTACAGTTGAAAAGCATA TATTATACTTTGACCACTAAAGGGTAGTATGGGTGAGTCGGCATCCACAACATAGTTCTC TACTTTTAGTTATTTAAATGAGTTTTGCCTATACTCA…
>MtPP2C74 TTCGGAGGAAGATGTTTCTCCAACGAGCTGAAAATCGAAGGACTGAAATCCAATTCAA GATCATCGTAACCTTCTGGTTTGTGATCCTTGTTAGGGTTCAATCTCAGCCTCATTCTCG AATTCGCCATTGTTCCGTTACCGGTTACGGTGGTGGAATCGCCACCGTGTGGGGGCATT TTCGGAATTGGGGATAAAATTACGGTGGTTTCATGAAATTGAAGGAAATTAGGGTTAGG GTTTTTATATTTGGAAATGAAAATGGTGTTTGGTTTGAAGAGATGAAGGTGTTAGGGTT TTGTTGAAATCGGAGATGGTGAAGAGTGAAGTGAAATTAAAAAAAAAATTGAAAACG AGATCATAAAGTTGAAATTATAACATTTGTG…
AAGAAA
>MtPP2C66
AGGTACCTTGCCAATTGCCATATCTTATAGCTCGATCTTAATTTTATGATGAAAGTGGAA GAAAATGTGTTTATTTTAGGAAGAAGAAAATTCTAAATCTTTTTTGAAGAAACGTACCA AAAAATTATTAAATAAAAATAAAGAAAATTCTAGAATAATTCCAATTAATTGTGTTTTTA TGCATTCATTGTATGTTTTTATATATGATATGTTATTGCATTTTTTTTTAAAATAATACAGTT AAAATAAAAATACAGATTCATATGTTTTTGTGTTAACCCCCCAATTTTTAGAGGAATAAG GTCCAGTAATCTGGAGTTCGACCAAAAGGTAAATAATATCTGATAAAAAATTATTCAAT CTATGAATCAAACTCAGGTTCTATACAATGAT…
TTTTTTTTACAATATTTTATTACCTTGTCTAAAAGAATATAGTTAAAATAAAATTACAAAA CCATGATTATATTAATAAAAATATTACAAATGAATCAAGTCCAAAAGAAGAAGGTAGGA ATATACATATTAATGAATGTTGACTTAGTTAATAAAAAGTTGATTCATTTACAAAGTCATA AGTTCAACTCATACAACCAACTTTAAAATATATTTGTGGCTCTCTATTCTCTTTTAAACT CACTATTTATTTATTAATAATTAAAAATATAATCATGAGAGAGAGGATGAGATTAAGAGA GAAATCGAGAGTTACGAGATAAACATAAAGAAGATGATCCAATTTGATCTTGTAGTCAA ATTCATCTAAGCGTAACGAACAAAAAAAATTAA…
>MtPP2C6 TTCAACAGCGACCAATTTCGTCTCAAAGACCCAAGTCTGATTCATGTCGTTTTTACGAG GAGTTGGATTTGACTGTCATACACTGCGACTTGGTGACCTTGGATACTTCTTCACGAAA CTAGTGCCACCGATATAATCAACGGTCAAAAAGTGATCTCTTTGAAATCAAATTAAAAG GACGAAGTACTGCTGTTGTCTATATTACACAATGAACATATGTTTTAACGTTTTAACGTT ACGAATGAATCTTTTTCAATGCTTTTGTCTTTACAGAAGGTTAAGTTAACAATAAAATTA CTATCTTTTGGTACATATTATTTTTTATTTTTATTTTGAATGTATTGTTTATTAAATCGTGTC TTTTAAGTTTTTAGGATGTTCACT…
GTAACACCTCTCTCTTTCTCCATTCTCCATTTTCCATTTTCCATTTTCAATTCTGTTTTTTA
GTTTCAACTTTTTTTCGTCGTTTTCACCTCGACCATTCCCGTTTTTCTCGCTTTCGTTTTC
TCAATCCATCAACGTCGTTCAATGTATTCATTCCAATTGTTTTCTCTATATTACGATCTTT ATTGTCGATACATTGATCCTCGATGAAAAAATGAACAAAAAAAATCATGATTAAGATTT CAATTTTTCTTAATTAAATAATAATTAATTAATGTGTATTTGTTTTGTTTCGTTATTCAGGA TTTGATTATCATCATTATTAATAACTGTGACACTAATGATCATTTTACCTGTCCAGGTGGA ATTTGAACTCTATCGCTTGGATTGATTTGAACTCTGTCTCGAGGTTATTCAGGATTTGAT TGTTATAGCATATAACGAAGGATTATAGCGAGAAGCGCACATTGTTGTTGTTTTGGTATA AAAGTTGAGTCTAATTGTTGGTATTGAGAA…
>MtPP2C40 GTCTCCTGTAATGTTATTCATGTCTTAGAATTTGTAACATTGACGATGTCAAAGTTATTG ATTGAATTTGCACTTTATCAAAGTCAATATTTCAAAATAAACACTACATTAAGACGATAA ATAAAAAAACACACCACTCAAAGAAGAAAAATCAAAGAAAATTGTGCAAAAATGACG AAATCACAAAAACAAAAGAAATAAAATTGAAAATATGTGAAAATAACTAATAAAAAAA CAAGAAGGAAAAAGAATTCGGATGAGTGATTTTAGGTCAAAATTAACCTTAAATGAAC CTCTCCGATAGATCAAAAAATAAAAAAATCAGTGATAACTATGGTTTGAGAAAGAGAA GAGAGCGAATCAATAATATATATAAATATTAG…
>MtPP2C78 ATTATAAATGGGCTGAGTTGGACCGACCCATTTATATAGTGGGGCCTTTCAAGCCCGGG CCAACCCATTTTACACCTCTACTTGTGAGATGCAACAGGGAGCAAACAACCATTTACTA TGCACGATAAGCTGTATAGTAATATAATATAGATAGATGGACCAAAACTACATTTAATAA AAGAAATTCTAGTTGCTCAAAAAAAAAAAAACTACTTATGATAAAGATAACTTTATTTA AAATATAATAGAGTTGTAAACTAATATATATATAAAATTAAATATATTAATACAACTAATAT ATTATACAATATATAAATATTAGTTTACTTGTCAAAAAAATATATATATATTAGTTTAATAA
ACTTCAAATATTAAAAAAAATTGTAACGAACTTAATCATTATTCTCCACAGTAAAACAA
ATTACTTTTATCTTTTAGAGAGCCCAATTTGTTTTTCCTTATCCTTTATCTTTAAAAAAAT
ATAATGGGTGGGAGTGAATACAAAATTGGAAAAAAAGTGCAACTGATATGAGTACTTC CATTTTTTTCCTTTATTCTTTAAAAAAACATAACAAACTAGATCGAGCATATCTATAATAT ATATAGCAAATAGAAAATTTTGGGCTAATTTTTTCATCATCTCAATTATACCTTTAAATAA CCTTTTTTAAAATAAAAGTTGTTGTTTGTGTCATTAAAAAGAAGAATTTATATTACATTT TTCTCTTTATATTTTTTGTTGTATTTTAAAAGCAATAAAACTATATGTTAGTTTGATTTGTT ATAATTTTAAAGTTACAAACATTTATATTTTTACTTTTACGTGCACGTCTTTTTGTTAATG AATGATAAATATAGCAGTTCACGTGCCCTT…
>MtPP2C19 CATATCTACAACAAAAAAGTCTTATGATATTAAGTTTACGAGTCATCTCATTTGCGAAGT ATTCTAACTTTTTAAAATAATGCGAGAATTCTAACTCATCTTATGCCACAACAAAACCAA ACTTACACTTATTAATTTTTAGCCAAATACCTCTCACGATCCTTTAAATTAGATGTTTATA ACAAATTAGTTATTTAAATATCTTTTTTGTTAATAATTGGTCCATTAAGTTTTTTTGTCTTC ATAAATTGGTCATTTAAGCCATATAATACATACAATGTCACTTATGAACTATTTAACATTG AGGTGGTATGTCCAAAACTGCTTATGATATCAAATATGAATACTTTGCACATTTTCAACT TTCAAGCCTAACAATATTA…
ATTGGACTAATTGGGTGTGAGACTAAGAGGAGGATTCTTTGGTGGGGTAAGAT
>MtPP2C31
TACCTCTTGAATGCACATGGAAGATTTTACTACAAAATCCTGTCATCAGTTAACTTAGTA GATGACACATGTTTTGATGATGCATACTACATGTTAGTATTGCCATAAACTCACAGGCAT ACAATTGCAAAGGCCACAAGATCTGGTAAGTACATTATTGTTATTTAACACAAGTGATA GGTGCCATCTTGCACCTTCATTCATTAGCAGAAAGCATGAACAAGGGTTCCGTTCTAAA TTTCCGCATTAGAAAGATCGTAATTGTGTAGATGCAATGACAACAGCAACTTTTGTTTT CCAAACTAGATATAATATAATGTGAAGCCGAGGGCCATAATAACTAAGCTCTTATCATTG TACCAGGTGCATGTGATGCAACTGATCAGATTTACG…
>MtPP2C88 TTTACTTTTTAAGTTCATTCAATTAATGATGTATGTGGTTTATAATATGGACCACATACAT CATTAATTAAATGAACCTAAAAAATAAAATTTGCTTATATTTTAAAATATTTTGAAACGG AGGGGAGGGAGTATGAAATATCTCTAATGTCACAAAAGAATGGTATATGAAATAAAAAC AATCGCTCGATTGAGTCTAGAGAAATGAGTATAAAGAAAATTCAAATCCTAAACGTGA AAGGTACCATGTTTAGTGTTTGATAGTCTCAAATAAAATTAGAGAAAACTTATTATATTA AAAGAAAAACACTCATTCATACATGCTTAATTTTTGGTAAAAACAGGGCCATTCCCGTG TAATAGGATGCTCGGCTCCCTTTTTA…
ATTTGATAAAGTGATCAAAATAAAATGAAAATGCGAAATATTTTGATTCTTATTTTTTTTT
TTTTAAATTGAAAATGGAATTTTTTTTTATTGTTTCTTTTACAAATTTAAAAAATAAACA
AAAAAACATGTTAAATATTTTGATGTTTATTTGCAAAGTAACATTACCAAGATTCTGTTT ACCCAAAAACCAAAAAGACAACCTTTTTGTTATTGTTTTCTTTCCTCTCATAGTCTTTTT GTACCAATCAAATTACATAAAAAGCTTTGTTCACTTCTTCCCTGTAATTATCACTGAATC CCATTCTCAATCTCATCCTCCGTTTCTAGGGTTTATCGTCTTCTCGATCTACTGCATTTTC CACATGTCAGTACATAATTACTTCATACTTTACCTCTTAATTACATTTCCTGCTACTAATT TTACTTCACCAGATTATAATGCACCTTATTAATCAAGCTTCCACGATCAGTTGTAGATCT AAATTTTGAAAATTAATTCATTATTATTGTT…
>MtPP2C15 TTTAAAATATTAAATTTTTATAATTTTTTTTAGTAGAGAATTGAAGATATAAAAGATAAAA CACATGCATTTGTATGTTTGTCAGAGTCAACTAGGTCATCTATTGAGGGACAAAGGGAG TACTATTACTTTCACTACTCCCAATTCAATATATTCTACTTTACATTTATGATAAAAAAGA ATGCACCAATACTTGACAAAGACACTCAAAATCATTTCTCTCTTTCATTTACACATTTTT CTTAATCTGTGTCAAATGGTCAAGTGACTCAGTTAAACTGGGACGGAAGGGAGTAATG AGTTTCATAATCAAGGTCAACCAATACTTTTGAAGTGAGATAAATGTAAGAGTTGTTTG TACCGTGCAATATTAAGAAAACTAA…
>MtPP2C81 AAGATGATGATGAAAAAGATTTTTTTTCTCTTCTGGGTTGGTGTGTTGTTGATGATGAA GATTATGAAGAAGATGATGGGAGGATAAAGAAGAAGATGAATAATATAAACCCTAACG GTTTTTTGAATTTTTTTAACAGAAGGGACCAAAATAGATAACAGAGATAAAGATAAAGT ACTCAAACAATCTTTTTTTTAGTTAAGGGACCAAATCGATACCAAATAAATAATTAAGA GATCAAAAACGCATTTAAGCCTAAATCCATAAAGATCCATGATAAATTATTAAACTTTTG ACAAATCCTAACTCAATTAGTACATATCTCCTTAGCTAAAATCTTATTCAATTGTTAAATT
ATTTCAAAATATATATAATATTAAATAATACTATTTTATATATGTTCTCATGTCATAGTCAAT
AACAAATTGATATTTTAAAAATATTCATTCAAACAAATCAAAGAACATTTTAAATACTAA
TATTTAAATTTTACATAATAATAAATGGATACACATTATAAATTTACAACATGTATTTAAAA ACGAAGGAAATACCACCTTTCAGGATAGTATTACAATTTTTGTGACTCAATTTCTTGTG GATAATTTCATAAAATATTTGGAAAATCATAAACTTTATAATTTTTTTTCTTTCATGAAAA AATCCTATCCAAAAATAATAATAATGACATGTTTTATTAAAAAAGTCTAAAGTCTAAAGG CTTTCCCCGTTTCTTCAGTCTCCACATGAATCTCTCTCTCTCTCTCTCTCTCCCTCATCA ATTTTTCTTCACTTTCTCTCTCTAAAAGCGACGTTTTATATAAACTCAACAACACAGTAC CGAGTTTCTGGATCATCGCGATCTTCATGCT…
>MtPP2C76 TATTTGGTCTATATTCTAGACAAGATACATTAATTACTCAATGAATCAAAAACCAAATTTT TCTTATAAATATGACCGGATGAAGTATTTCACATAGAAAATTAAAAAACGTAGTTTAGA GAAAAAGGATAATACCAAAATTGCTATTTTTCCACATGAATTATTTTTTCCATAAAAGAA AATCATAATCAACTCAAGACAAAAAATTTACTACTCCCTCAATTCCATCATAAGTGAGC CTTTTGCCCATTTTACACATTTCAAGAAAAAATGTATAAGTGAAAGAGAGAAAAATGG GTATGAGTACTTTTGCCAAGGATTGGTGCATTCTTCTTTATCATAAATATAAAGTAAAAT ATATTGAATTGAGAGTGGTGAAATAT…
AAGGTTACTGTTACATAGCTTGATTTGCGTTGAATTGCAATTTCAACAACAATCATC
>MtPP2C90
GTAATAATATATTAATAATTATAATAAATATGTTTCTAGAGAGTAATAATATATTAAAATAG GTTGGTACTTATGGAAATAAGATATAAATTTAATAAAGTAAATTTCGAAAAGTTGGTGCG GGACGGGGCGGGTGCGAGGCGGGTGTAAGCATCCCCCGGCCCCGGTCCCGTACTACA AATTTAAATTTCCCCCATACCCGCATTCGGTTAAATCGGCTTTTCCCCGTTAAATTCGAG ACGGGGGCGGATTTTATTGCCATGTCTACATCCACCTTTTAGTCAAGACTCACTTCACA AATTAAGAGATGAGTTATCACCTATCCTCCATCTTGACCCTACAATAATCACAGTTCAAG CATTGCAAATACTTCGCCATAAAAAAATTAGGATT…
>MtPP2C51 TCATTAATAAATACTCTCACCCCCCCTTTCACTCTTTCACTCCCTTTCTCTTCTCAACCTT ATTTTCCTCCATTCATCAAACAACAAAACAAAGGTAACTAACCAACTCAACAATCTCTT ACTCTTACCATTTTTTTCTCATTTAAATTAATGCTAGAATTTATTTACTTGGTTAATTATTA ATTAATTAAAGTATTACTATTGCTTTATTATTTATTTTTAGTTTTGGTTATGAGTTATGACA ATTAGTTACGTTGTAGTATTTACTTGATCTTATAGTGGGTACTTGTTTTTTTTTTTTTTTTT TGGTGTATCTTTGATTTTTTGTTGACGAGATCACAGTTTTTTTTCGTCTTTTTCTGCTTTA TTATTTCTTCTCGTAT…
GCTATAGAAGGATCCATTTTTATTGAAAAGGAAACAAAGAAATTTTTCTTTCATGCCTTT
GTTTTGGTTTAGTTTTTAATGCAAGTTTTTAGAATTTAAATTATTTCATAATCTCTATTTTG
ACTCTGTCAATTATAAGAGAGATTTTTAGTATATTATATTCTTTCTTCACATGTTAGGAAT TTTTCTATTCTTATAACTTGTTTTATTTTTATTTTACATTTGGCAAATGGTATAGTTTGTGA GATTATTTATTAACTATTATTGGAGTCTACTGTTTTCTTGTGTTCAGCTGGTTTCATTATCC ATTCAAACAGCGCCCCGCAGATTTTGATGAAGTCATTTTTCAACAATGAGTTGTAAAGT AACTTATTTTGTACTTGAGAGAAATTTTGGGGTAAAGATTGTTTGCTGAGTTGACTAGA CTTCTGATATCAGCAATTGATGCGAACGTGAGATCTGTAGTGGAAAGGGAAGCATTTTA AAGTCACCACCATCTAATGTGTGTATTCTAG…
>MtPP2C30 CTGTCTTCTCAGCTTTTGCAATTAATAACATCACACCATTTCCTTCTTGTTCTTCCACAC AACACCACACGCCTCATTCAACCTTTTTCTATGCTCTCATTCTCAAACCTCTTTCCTACT TTTTCTAACAAAGGTGATCAATGTACTTTTTTTACTTCTACTACTAGTACTTCATTTTCAC CTTAATTTTTCCATTTTTGTACCATCAATCCTTGTTTTCTTCTAGACATCATAGTGCATGC TTAATATGATACAATACTCTCAAATAAGAAGATCTTCATGTTGAATGTGTCTCCTTAAAA AGTTTCTTACTCAAACTCATTCTCTTTTCAATATATTAAAAGGTTTAGTTACTTTTAGAGT TTCTTAATTTTTTATTTTTT…
>MtPP2C50 TTCTTCCGCACTCTGTAAAATTTTTAAAAATGTTTTTGTACAGTTCAGATTTCATAATCC GAATTCATTTTTTATTAATTTGGATTTTAAAATCCGGACAATTCTTATGGATAATCAGCCA TCAGACTCTCTCACATTTAAGCAGTTTTGAGTTTTGCTTTTGAAAACAACAAAAAAAC TAAAAATCTGTCAAATAAAATCATAAAAATATAAAAATACCACCAAAAAATTCTAAAAA TCAAATAAAACTAATGCAAATTTTTTCGGATTTTTCTGAGAATATGAAAAATAAAAAAA ATAAAAAATGAAAAATGGGTCCAAACGATGGAATTTTGGATTTTGAAGGACGGAGTCC CATAAGAAGTCATTTCTAAGGGAGTCAT…
CCTAAAACAGAAGGATGAGAGTTATGAAGATTAATATTCTTCCTAAAATGACTATCTATG
TTACAAAAATGTTTAGAATTTGTGCTGATACAGTTTGAATTATATAACCATAACTGTTTTT
CCCTTGAAAAATGGTGTTTAGGGGGTGTTCGAATTATGTAATCCGAAAAAATCATGTAA CACGTCCTATTTTTTGAAGTTTTCGGATTACAAAATCCGAAAAAATCCGTAACTCATTTT TTCACCCTATAACAAAGGAAAACACTAGTTCGGATTATGAAATCCGGAAACTTCAAGG GCATTTTTGGAAGAAATAATAGGGCGCACGAGAAATCCATAGGATGGGAAAAGTAATA CTCATATATTTTGTAGAATTGTTGTTTTAACATCCATTGTTTTTTAGAAACACATGAAAAT GACCAAAAAATCATCAGCGGTAGTTAACTACCGTTGACTTATAACAAAGAAACCGACG ATAATTAACTACCGCTGGGGTTTTTGGTCATTTCCATGT…
>MtPP2C80 GTTGGTTAAGTTCTAGGAATGTTATCGACATTAGATTGGGTTCATGCCTTGAATTTAGGA CCTATTGATTTTGAGTTTGATCCGAAAAGGATGGTGGATAGTTTTTCATCCTCGACGCAT GATATCATTGAGTTTGGGATGATTATCCATAAGTGTAGAACTATTTTCAAACAATATTATG TTAACTTCAGTGTTGAGTTTATAAGAAGGCAAACAAATGAGACAGCTCATAGTTTAACT ATAGCGACCACTTCTTCCACTAGTTTCCAAATATTGATAGAAATACCAAAATTGTATTGA GCACATTATCATTAATGAAATGAAATAAACTCTTAGAATTTGAGTTGGATTTAACTCAAT TCTCTAAAGACGTCTTTTTAAGA…
>MtPP2C5
CATCAATAAAGTTCGACTTGTATTTTTTTGGATTTTATTTTGTTCCAATGAAGTGTTAATT
AAACTTGTTTTTTATATTTCATTGAATTTGGCCACTTATGTGTTGCACATGCTTATTGTTC TTGAAAATATTTATACAGCACAGGTTCAATAGTGTAAGAGAAATCAAGGTTGCAAACTT GGGAACATGGAGAGACAATAGAGGTTTTTGATCGTATTAAACAATTGTCATACATGGCC ATGGATCATTTACAAAATTACAATTAAGGAAGGAAGGAACACAAATTTAATTTTGATCT AACTGGCTTATTTTAATGTGTTTAAAAATCGTCCTTTGTAAATGAGTTTCAAGGAGCTTA ATATATTTGCTTATTTTCACTTAAATAAACCAAATAATTTGCTAACAACATAAAAATATGA ACAAAATTTATTGTTGTTTTCTAATGACAAAGGT…
>MtPP2C63 TTGTGAACTTTATTTAAACAATGTTAGAATTTAATGTAAAATTGGATAATTATCATTTTTT TTTATAGATAGACAAAGTGATAAATAATTATTAAAACTTACACATACAAGTGAAATGATC AAGGTTCAGATTGGTTACAATATCCGACCTAACAATTTCAACATTTTTATCAATTGAGTT ACTTTTAGACATGTTTTATTATTCTAGGGAAATGCAAACCGGCGCCCCTGGTGCACTGA TTAAGGATATGAAAAAGAAATTTATATAGTAATTAATGTATTGAAATTGTGTAATTAATTT ATAATAAAGTAAAAAACAGTTTCCTTTTATAATAATAATTTCCTTTTATAACGTGACCTTT ATTCTATTATACCCCTATCAT…
TTTGTTTATTTGCAGCCTAATTACTAACTAGACCCCATAATTGTGAGTCAAATGGTTATTA
TGACGTTTAATCACCTTTCATTGTCAAACAAGCCCACCTCACCTGTTACATTTATCTTAT
GGTGATTGGTGGCCAAAGCAAAGATGAGAATGACACCACATTAGAAATATACTTTTAC AATAAAGAATTGTGCTTAAACTTTGTATGTAGAGAGTATATAGTAGGATTAGTAGCATAC TTACTATTTACCATTCATTTCACGTTTCCTGTGGCTATAGGATTTGCAGGTGGTGTGATTC CATAACTCAAGGAATATAAATAACTTGAGTTATTTTTCTTCATCGAATATCAAGGTCTTG TATATCATTATTTCCTTTACTAAGCTAAAATTTTCATTGCATATATGAACTTAGAACTATAT ATATGTTGAGTGTGTTAATTTCTAAAACAATAATTGGCATGCAGTTATC
>MtPP2C32 CAAAATCTGATAAAATATTGTTTTGCTCATGATTTAGACTCTCTCAAACAATTCGCCCAC AACCAAAACTCATTAAACACACGAGTTTAATAATATGGTTATGAAATGCATGTTATACAA GTTAAATATTTTTTATTTTTTATTTTTTTCCTCTAAAAAAAAAAAGTTAAATATTTTTCAG CTGATTGAGTCAATTAAAGCTTGTCTAATTAAGATGGGAGATAATTTAGTTTAAATTAAA GCCAACAACTAAAACGCAATTTGATTTTATCCACTCAAGTTATTTATTGTTCATTGCTTG CTTGTCAAGTTGCCATACTAATGTATATATTTGTTAAATGCCGACCTCGTATCAAAATAG ACCTTGTAAACTCTGAATTGTG…
>MtPP2C14 ATGTTACAAAAAGTAATCGCAAAATAAGCTCTCATACCCTTATCATTTCATTATATTAAAT CAACTTGCCAGCAAAAATTAAAATAGAAAAAATATTGAATTTTCTCTCTTTATAACCGTC AAACAGAACATGCTTTTCATAGAGTTCTAATTTGGGTAATAAAAAAGGCCATTTTACTT ATTGTCCCAAACAAAGTAGTAAAGAGCAAAGAGTAGAAAAAATATCATTATTCTTTTAC CTTTTAAAGATTTTATGAATCATATACATATACATACGGTAGAGAAGATACAAATTTATAC ATGCACTGATTGGTACTACAGTACTATTATTTGCATCTAATGTGTACACTGAAAAAACTG TCTTTGTAGCTGTTTTCCTAGAT…
CTGCAATATCTATAGTAAGGTATGAAAATGGTGTTTAAACGTGTGCTAACTGCTAGGTA
ACATGGGGGTTTTGAGATATTTTTCTTGGTGTTTCTATGTACAATTTCTTATTTTATTCTG
TAGCAAAACTTGGGTTTGAATACATTTTTTTTTTTTTTTTATTTATAAAAATGACATGAAA GATCAAATCTAAGAAAAAGTAAGGCAAAAAGAAATGTTAATTTTTCTTTGGGTGGGGG GTCCCAATTTAATTACCAATTAAGAATGAGTTTGAGTTTGTTATATCCCTTGATCCGGGG CTTTTCAAAACTTGGAAAGTAACTCAATCTTTACATATTCATTTGTTTTTCTAAGACTGG CCATGTTTGTATAAATAACTTAATTGGGCGTTTATAGCATAAGTATGAATCATATATGTGT TTATGTTTAACTTTTACTACAAAAAATAAATAAAGTCAAGATATTTTCATATAAGTTTAAG TTTTTTTTTTTTTTTTTTGAGAGAATATAAGT…
>MtPP2C89 ATAGAGATCGTTATGAAAGATATTTATATTTTTTTTAGAGAAATGATATTTATACAACCAT TTTAAAACAACTTTTGTGACAACTTTATCTCTCATATTTATATTATATTTTTACTTTCTCTT TCTATTACTTTGGTTTTCGTACCAATACATATTTTTCTTTGTAAAAACATGGTTATCTATTT GATTCTCAAGCATAGATCTTGAAATAACACTACTCTATTTTTTATTAGTCATATAAGCTAA TACAATAAAATACAAAATTATATTGAAGTGAGCTGGTATATATTTGTTTGCTTGTAATTAT TATAAGATCCAAATAAAGAAAAATTAGAAACAATTATGTCTTTGTTTCCTTCTCCGTAGG CCATAGATAAATAGGA…
>MtPP2C75
CTTACCTTAGTTCGCACAAATTCCTAGCCCAAGCTTCACTTTAGCTCCTAGGATCTCTAC
CACTTCTTGAATCTTTAAGCTTCTTCTCCTCTAACCCTTTTTCATCTTCTCTTGCACTTTC
TCTCTCTACCTCTCTCAAAATATCTTATGTAATGAAAAATGAATGATATTTTCTCTTAAGA CAATGCTTATATAGGCTATTCCTCTAATGGACCCAACCCTAATGCCTTAGTGGACTTAAC CCACTCAACACAATTCTAAAACGTTTCTACACTCTTAATGGTAAAATACTAATAACGATC ACTTAACAGTAAAATACTAACAACTAATTACTACACTAGTAACTTAGCAAAATAATGGT TCTCACTAAAACACTAAAAATAATCCTCACCAAAAATTACTAATTTACTCTTACACCCA AAATGACCAAAATACCCCTGAGTTCAAAATGACTAAATTGTCCTTCTAACATGAAAATC CATTAAAATGCACCTAATGATAAATAATCACACAC…
CA
>MtPP2C25 ATTAAGTAATCTCTTTTTCAAAAGAAAGTATTCAAATTTCAAACTAACTTACCGTAAAA AAAAATCAGTTGCTATTTTGTTTCAATTAGTTCAAATCAAAATAGTAGAAACGCACACC CTTTAAATTCAAAAACCAAACGGTTTCGCATTTACTAAATAAGTAAATAAACGAATTTC CCATTTCATCTTGCATGTACTAATCATGTGAATATTTTTTTTGTTTTGAACAATATCACGT GAATTGTTTAAGCAACATAAGAATTAAATAAGGGAAAATACCCAAGAGTACATTGATGA TATGGTATATAAGTTTAATAAAAAAAATGTTGAGTTCGAATTCATTTCTTAAAATGCATC GATGTTAAATCATTTGCAAGAACATT…
ACCATCCCTCTGAATTTCTCTCTTGGACTCTTGCTTCTTACAACATCTTTCCTTCGATTCT
CTCTCTCTCTCCCAAAACTAACGTACAATTCTTCCTTTCCTTTTCACAAAGCCCCACTTC
ACACGTTCTCTTCTCATTGCATAAACCAACAAAATGTCTCTACCTTTTCCTTCTTTGTGC ATTTCCTCTGCATCCTAGGGTTATGCTTTTTTTTTTCACCCCTTTTTTGTTTTTGTGCCTT TCTTCAATTCATTCTCTTTTTTTGTTCATTACCCTTTTGTTTTTTTCACTCTCTGATCACA ATTCCAACCTCAAAATCTTAACTTTCATCCTCTACTACCCTTTTCCTGATTTTGCTTCTAG GGTTTGTTCATGTTCTTTGAAGTACAATGCTGAGTTTCAGAAGCTTATAAGATTGTAATT TTCACCTAAAATTGCATTTTTTTTTAAGATTCAGTTTTGTTGTTCTTGCTGTGTAGTTTGA TTTTCAAAC
>MtPP2C61 AGACCACCAATAGATAAGAAATGAATACACCAACATACTACAGTAATGAACTTCATCAA CTGAGTTTTGCCCACAATAGATAAAAGCATGTCTGGAGCATCTACATTCCTAAAAACAC AGGTGCCTTCAAAAAGGCTCCTTGAAGCCCGGACGTGTCCCTCCAAGATACACCGCCC ACTAGCAAGCATCTGAAACCACGATAAACTTATATGAGTAATCGGCCTCATAGATTCATC ACTTCGCCTTGTCCAAAAGACTCGTGATTGGGGGGCTGTGGACCGTCAATATATTCTTA AGGGCCTAAAAGCCCTCTAGAAAGGTTTAAGCGCCCTCCAGAAGGGCTCCTAAGGCTT AGGCGCCACCTTAACTAACTTCTAGAAGCA…
>MtPP2C53 GTTGGAATTAAAATTTGTTAACTAATTGTCTAATGTCCTCCTTTACTCTTCAAACCCGGA AAAGAGATATTATATTGTTGGAATTAAAATTTGTTAACTAATTATCTAATGCCCTTCCTTA ATCGAGTATATACTTCATCTATCTTTCATCGTATGTTGACATGTCCGCCTAACGATATGAA ATCCATTGTATTAACCGACTTCTGATGCTCAACAAAATAACTGATTGATTCAACGACATA TGACTGGATAGTGTGTGTGAATGCAAACTTAACCGGATGTCTATGCGTTAGTATCAATA CATGATTTAATCAATATCCTTTAGATAAAAAGAAGATGTCTCAAACTTTCTGAATCAAAA GTTCATGTCGCAAAAAACATTA…
TCATATATAATCATCCAGATTAAGTAACTATATCAAATTTCTTGCAACTAGACATATTCCC
AACAATAGAGAGGATTAGTTTATACATAACCTTACAATAGGAAACAAGAAGAAAAGAG
ATTGGTGTCAAAGTTGATTCCTCGTCCTCATGCGCCTGAGCTCTCTCTCTCTCTCCCTCT CTCTCCCTCTCCCTCTCCCTCTCCCTCTCCCTCCCTCCCACCTTGGCTTTTATGTTCTTCT CTGCACAAGACCTTTTGGTCACTGGTGTGGTAGTGAGTCCTTGAAATGAAGTGATGAC CAAATATTTATAGAATTCTAGTAAGTGGGATTTTGCTTGGCGAAATGTGGCTCGCCTAGC AAATCGAGTTTTCTTCATAAGGAGTGAAATGACAACTCATCTTGAAAGGTCACCAAAC AGTCTTACTTTGTCGGGTGAATTGATCCTCGCCCAATGAAGGCGCTCTTGCATTTTTCTT TGAAACTCTATGGAATTCTTCGCTTTCAGCTTGCCT…
>MtPP2C79 ATTGACAAAATATATAGGAAATCTCTCTATTTTCTATATTTCTATAGCAGATTCAACTTGA GATGATCACGGCAACACCATGCGAAATTAGTATATATGATTTTCTAGGAGACTAATTTTA ATATAATTTCATGCCTTTACCTCCTTCTCTCTCCACTCCTCATTTTTTTTATAAGAAGTGA CAAACACCTGCTCAAACTCAAATAAAATTACGATGTTTTGAGTTCGAATATGGATGAAA ATGTCAAATTTAACAATTTCGACAATGTCATATACTAAATAGAGGTATAAACTCAGGAGC GTTTAAATGAGATGGCACGAGTCTCTTCTATCTTAATCAAGATCTTGAGTTCGAATTCAA CCTTAGCATGCAACAACGTTAA…
ATAGCAACATTACTACACATAAAGTTCAAAACAACTTTGATTGCATTATTGCACTATCCA
>MtPP2C52
TCCGCTTAGTGTAAGACCTAACAACATAAAAATCACCACACACACCAATTCAGCTCTCT CTTGTTACCAAGAATGGAACCCAATCGAACCCATAAATCTTGTCTGCCATGAGCATAAC ACGACACATAAACATTCGCAAGAGAAAATCACCACCATTTTTATGAATCTGCTTTATATA ATAAAAGACAAAAACCAAAAAATTAACAACTTACGAGATTTGTTTTAGAAAAAAAAG ATAAATGGACAAAAACAGAAAACGCGCAAACTTACAAGGTCTTTTACATATTTAAATCT AATCAAAATTTACAATTGTTTATCGATTCAAAATAATGGTATCCTTCACATGTTGCATAAC CATCATTGATTTATAAACCAAATTGATTTATTAAACAA…
>MtPP2C16 ACTCCAAGGCAATGAATTCACACGGTTCCTTCTCTCTCTTCAATTGCAGTACCAAGACA ATGAAATAATGAAACAATCCAACGATACCTCTTTGTCTCTTTCTCCCATGTAAAAACTTG AAAAAATTCATTTGATTTAAAAAAAAAAACCTCCGATTTGTTTATGAAAATATTTCAAG TTTCCCTTCAAAAAAATTAGTATGTAGCTGTTTTTTTTTCCTATAAATTAAGATTATTGAA CTAAACAAAAACATACCAATATGACTTCAATGAATCTTCTCTTTTTAATATAGATTTAAAT GCTGAAATTTTTAATCAAGAAATTGATAATGGAGACGTCCAGCAACAAAATTCAAATG AAATGCATCATCTTCCTGATTTAAA…
GCTGACTCTTCTTCATCATCAAACCAAATCTCCAATTATTATTATTTTCCTTTTTTTAAAT
CTTTTCTTTTTTTCTTTTTAAATATAGCAGCCAAAAACATCACATTTTTTTTTTCTCCCCT
TTGTCTCAATCTTTGTTCAACACACTCTTTTCTCAGTTTTATACCCTGTCCCCCTCAACC TACTTGTGTTTATGTCTCAATGATTCAAGGTTCTTTTCTGCGTTTTTTTCTCAGATTCCAC CATCACCAATCAAATTAAACAATAACCTTGAAATGGGTTTTTGTGTTTTTTTTATGTTGC TCTTAGATCTGTTCACAAGAGTTTAGATCAACATGTTTTTTAAGATTTTTTTTTATGTGCT TTGATCTGACCCTTTGAGTTAAAGAGTGTTTTTTTAGTTCATTTTATGTTTCTACTATTGA AAAATTCATATGGGTTGTTTTGTGTTTTTTTGAGGTTGTTGGGAATTTGATGATGATGCA TGGTCAAGTGAGTAATAATGGGGTGGTTAT…
>MtPP2C56 GATACTCTTTAAGCATTCTAAAAGAAGAAATTATTCCATAACAAAAGTAAATAATTTCAA TTTCCAATGCATTGATTACATTAATTTAAAAAAAAATATTACCTTTTAAAGGTTTTATAGA GTGCCTCTGATTAACATTTCCCTATTTTTATATATGTATCATTAACTAATGTCCAAATGATA CTCTCTTGATATATTCCATTTTAAATCTAGGTAAAATGTCAAATGCATCTAATTCAAATTT AGACTACATATATTTTACTTTTTATTTATAACTAATATCAGAATTTTTATTGAAAAATGTTA TTGAGTGCTTATGTGATACTCTTTAAAAATATTTAATAGTAAGTTTTAAAAAAATCTGTG CATTCAATGCATTGTAA…
>MtPP2C77 AGCATTGCTTCAAAAATCAATCAAGTCATTTTTTTCCCCATGTAATTTAAATTTCTATTCC AGTATAATTTTACCCTAACATTTACATGCTTAACTAATAAGTGTAAATTTAATAGTTCCGT GACTTCTCGCTCTCCTTTTATTGCAATAATATATCTTTGATATCAACTGAATATCGACTGC GCGCAACCACAAAGAACAATCTTTCGTTCTAGATAGGACCGTAATAGATGGTAAAACAT GGTATAATACTATTCTCGGGGTTAGATTCGAACTAGAATGTTTGATTAGGATGGAAAAA ATTATTTACCATATCACTCTCCTAATAATTTATACACAGAAATGAAAAGAAAAAAAAAA
ACTATAGAATTTATTCAACATTCCGCGCTTTGGTTTTGCGTTGAAAATAAATATCATCAG
ATTGAGGAATACTAAGAACTCAAGTAACGGTAAAAGGAAGAAGCATGTTTTTCTTGGT
TTTTTACTTGAGTGTGAATGAATGTGAAAACGAAAGTTTTGGATTTTTGTTCTTGATTTC AACTCACACGGACTGAAGTGTCAAAATGTAGTTTTCTTTGAAATCTTGCGCTCTTTGTG GTGTTGTAAGAATGCGCTCAAAACAATTCTTTATAAACAAGATTTTGTAGCAAAAATAA AAGAGTGAATTGGCTTTTTGTTATTCGTAAAAGATCATTAATTTGAATAAGAGTTTTGAT GTAAATTAATTATTTATTTATGTGAAAAATTTTATTTGCGATATTTTAGACGATCTCAGTTA TCTTATGTCTTTTAGGTGATAGACAGTTTAATATCATTGTAAAATTGAAGCGAAGTGATA TTCTAAATGTATAAACGTTAAACCTTATTTTGG…
>MtPP2C62 TGCCATGGAACCTTTTGGAATTGGTGACATCAAGCAATTTCTAAGACAAAAGATAGGTT GACATAAGAAAATTTGAGGTCAAATATGATTTGATATTTAATTTTTATGTGTATTTGTTGA AACGTGTAAGTTGTAAAAAAAAATAAAAAATAAGAGACAAATAAGATAAATGATTTTT TGACACTTTTTTTAGGGATTTTTGACACAAAAGTTGATTATTTTTAATCTAAATAAAAAA TAGATATATTTGATCATGATTTTGGATCAAACACATGCACATTCAAAGTATGTGTATCCA AATGACATTGATCTAATGATAAATACATACCATAGCACATAGGGTAGTGTTTTTGTATTTT GATGTTCAAATAAATAATAAAACT…
GTGTAATGAAATTATTTTGATATGGGTGGTTACATTTTATAGTTTGTTGTATTTTTCTTGTT
ATTGAAATGTATAGACTATAGTGATGTTGATAGTGTTGAGAATGAATTTCTGAATACAGG
AGAGAAAC
>MtPP2C86 CAAACACACACTTAGTCATGTATAAAATCTCACGATAGATAACATTCAACTATGATATGA CTTGTGGATCATAATTCATAACTATCATAACATCATGATGTCAAAAACAACTCACATATT CAACTCAACAACGAATATCACCCCCAAAAAAATTAATCAAGCATTCTTGAGATCATGCA AATCTTCTACAAATCCTATCAAGTTTTGATCAAACTACCCTCCCCACTTTGTACAACTCA CTCTTGAAACGTAAAATTTTGGTAGCTTGAAGTTTGGCCTTACTTCTTTTTGAAGGTGA CCATACAGAAAAATGCTATTGCGTGACCAATTAAATGAATATAAACACGCCAATTAAAT GATGTGCCACATAATTAATGGGTGAG…
>MtPP2C57 CTTTCAAAGACCGCCAGGGGGAAGGAAAGATATTCTTGTACTTAATAAAGGAAGACAC AACGAGTCCAAACTCCACCATTCCATCTTTGCTGCTCAAAGGGCCTCCAAAATCCAAA GACTTGTGCACCGACGGTGTCATATTAATCACGCTCTTTCTATGGGTGGTGAAAGATGG CCGACATGATTTCTTTAGGACGAGAGCTTCACCTCGGTAAAAAACCTCAACAGAGACC GCGTTGTAATAGACACGAGAAAACCATGTAGGGTTATTTACCGAGACCGAAATATTGAA CTTGGCTGTGACTTGGGTGCCGTTAACTGTAAGTGAGTTGAGTGAACCCCCGGGTCGA CTCGGAATGTTGGGATGTCGGTACTGTAAACGT…
TAGATTTAAGATTTTTTTTTTATTTGTTAAATGAAGTTATATTTCATAAATTACTACTTTTG
TAGTAGTTTATTAATTGAGAAAAAGAGTAGATGGGATAGGCTGCTAGTGGGTGCCCAAC
AACTTCAGCCAATAAGCATGGTGCCGCAAAATTCCACCAGATAATAATAAACCTAGTGT TTAAAGAGTATAATTCGGGAAGAGAAAAAAAAAAAAAAAAAAAGCTAAATTGTATTTT TGGTCACTTAACTATTTAGGTAGTATTGTTTTGGTCCTCTAATTAAAATTCTATTTATCTT GGTCCTTTAACTTCTTTCTGGTATACATTTTGGTCCTTTCTGTTAGTTTTAATTAAAAAAC ATTAGGTTTTCTTCATCTTTTTTTTCTCTTTTTCATTTTCATATGATCTCCATCAACCTTCA ACAACAAGAGTCCCATAAAAATTTCAGAAAAAAATGAAGAAAACCTAACGTTTTTGA ATTAAAACTAACGGAAAGGACCAAAATGTGAACGA…
>MtPP2C59 GACAGAAAATAAATTTGCGCAATCTTTGACGACGGAGCATCATATGATATTTTACACTAT GTTTTTAATTATTTTCTTTGTATTTGAAGGAAAATAAGAGAAAATTTAGAGAAGTTGTCA ATGGTTTCAAGAATATTTTGTATTGTTTTCATTCTAGTCGGTGTAATTCACTTTTATCCTA AATCATGCAACTCCATAAGTGTTGAGTTATTTTTATCGAGAAATCATATAAATCAGCAAA ACAAGACATCACGTGAGGGATCAAAGATATGAAAAATGAAGATCAATGGTTCTTAAAA GGTTTTTAAAGATAATACAAGTTGGGGAAAATTCATCCAAAATTACAAGACATTTCAAG ACGGAAAATTGATGAAAAACTGCAA…
>MtPP2C58 GACAGGTCTTATAGATTGCAAACCAGTCGACACTCCTATGGATCATAACGTGAAGCTCC TTCCGGACCAGGGGGAGCCTTATTCTGATCCAGGAAGATACCGGAGACTAGTGGGAAA ATTGAATTATCTTACCCTAACAAGACCTGACATATCTTTTCCAGTTAGCGTAGTAAGTCA
GTTCCTTAATTCTCCGTGTGACAGTCATTGGAATGCAGTTGTTCGAATTCTTAAGTACAT
CAAAAGAGCATCTGGAAATGGACTTGTTTTCACTTATAGAGGCCACACTAATATCGTTG
GGTATTCAGATGCCTATTGGGCAGGAGATGCGAGTGATAGGCGGTCTACTTCTGGTTAT TGTATTTTTGTGGGTGGAAATCTCATTTCATGGAAGAGCAAAAAGCAAACAGTCGTTG CTCGATCAAGTACAGAAGCCGAGTATCGAGCAATGGCTCATGCTACAAGTGAGCTTGT GTGGATAAAACATTTACTGCAAGAATTAAGTTTTTGTGAGGTTGGTCAGATGGAACTCG TATGTGATAATCAATCAAAACCAGAAGTTGACTGTTATTTCATTAGGGAAAAGATTCTC TCTGGAGTCATCAAAACCTCATTTGTCAGTTCTAAGGATCAACTTGTAGATATCTTTACT AAATCTCTACGAAGTCCTCGGATAACTTACATATGTGACA…
>MtPP2C36 GACTTTTAACCAAAATCAATTCTCTCAAACTCAATTCTATCAAAATCAATTCTCGTCACC GCCATATCAAACACACACTAAAAAAAACTATTTTTTGAGAAGCTGCTCTTAACAGCTTC TCATTTGAAGCTGTTTTTAGATTATTTTTAGATTCTGATTATATTAAAAAGTTGTAACAAA CAAATGCAAAACTCTCAAAAGTGATTATTTTTTTAAAATAAGTGATTTTTTTCTTAAAAA AGCTATAACAACCATATTTTCTCTCACCTCTAAAAAAATCTATTTTTTGAGAAGTTGCTC TTAACAACTTCTCATTTGAAGTTGTTTTTAGATATTTTTTAATTTCTGATTTTTTAAAAAA GTTGTAACAAACGGATGCAAAA…
TCATCTTATGTAGAAATGTGTGGTCAATATATCACATAGAAACGTTTCCTTCAATTTTCCT
TTTCCCGCCAATTCATAATATTGCAATGACAAAGTTAGTTAAATTCTGTTAGGTTTCTGT
TTAGAATATTTAGTTTTCTGTTGTCAGTTAGTTGATATACACACACACACACACATACAT ATATATATAGAATATTCATTCCTTCAATCACATTCACAATTTTTCATACTTTAAATCATCAT TCACAATCAAGATCACTCTATTTTTCTTTTCCAATCACATTTTCTTTTCCTTCAAAG
>MtPP2C35 TTAAAAAATAAGAATCTAAAAACAGCTTTAAATGAGAAGGTGTTAAGAGCAACTTCAC AAAAAGTAGATTTTTTCAGAGGAGAGAGAAAATATTATTTAAAAGATTAAACTAATTTT GTAACAAAAATCCCTTTTATATATAGTTATCCAAACAAATTGAATTATTTGTTTAAAAAA ATGATTTTTATTATATATTCTGATTTTTCATTTTTTTTTAGGGAAGATTCTGATTTTTCATA AATCTCTAAATTGTTTTATTTTAATCCGTAACAAATGGGCTGTTAATTTGTTTTGATACAA ATATAAAAAAGAGATTTTTCGTTACAAAATTAGTTCAATTTTTAAAACCATATTTTCTCT CACCTCTAAATAAATCTATTTTT…
>MtPP2C34 GGATGCTATTAATTTCTATAATGAGTTTAATTTCTATTAATTTCTATAATGAGTTTTTTGTT TGTCTTCTTTTACTACATATGTCATTTTTATTGAAATATAAACAAATAGGTCCAAAAAATT ATATGTGTTTGTCTAAATTTCAGGCCAAATACACTATAAAATTGTTTATCTAACCATTACC AAGAGTTTTTTTTTTTTGGTACAACCATTACCAAGAGTTTTATTCTTGAGTGTATAAACT AATTAGGGTTGAGAGTTTTGATTTATTGTGCAAATAAGATTGGTTTGTTTGATTTAGATG GTTGACAATGATTAAAGGGTCCGTTTGTTACGGATTAAAATAAAAGAGATTTTTACATAT AATAATTTAGAGATTATAT…
CTGATTTTTCATAAATCTCTAAATTGTTTTATTTTAATCTGTAACAAACGGGCTTTTAGTT
TGTTTTGATACAAATATATAAAAGAGATTTTTTGTTACAAAATTAGTTCAATTTTTAAAA
CCATATTTTCTCTCACCTCTAAATAAATCTATTTTTTGAGAAACTGCACTTAACAGCTTC TCATTTGAAACTGTTTTTAGATTATTTTTTTCAATTTCCAATTTTTTTTAAAAGTTGTAAC AAACGGATGCAAACCTCTTAAAAGTGATTTTTTTAAGTGATTTTTTTTAAAAAAAAACT ATAACAAACGGAGTTTAAGATTCTTTGAATCTCATCTATCTTTTTATTGGGTTAATATAAG TTTCCTACTAATTATTATATAAAAGAATCCTTATAGAAGAGAAATATTAACCATTCATGTT ACGATTGCATCGGATGAGCGGAGTTTCTAAAAATCAAAATTGTTAATATCTTATTTGTGA TCTATAGTTTTTAGTTTTCATAAACAAGTAT…
>MtPP2C84 ACTGTTTTTAAATTACTCAATTTTGAACATTTTATTTGGTGTGGGGGAGATTATTTAGGG CCTTAAATTAATCATTGAATTTAACTTCGAGAAATTTAAGTTATCATCTCCGAAAACCAA TTCCTCAACAGATTTGTGATCATCTTTTCACAGTTCTCCCACTAACCAAGTCTTGCATCT TTTAATGCTCAAGTCCATTTATCTTCTTAAAATGAATCTATATATATATATATATATATATATA TATATATATATATATATATATATATATCATGCGCGACGTCGTTGTCAAGACTAGAGCTAAAT GATAAAAAAAATTCACCCCCACAATATGTTAAATTTGAGTCTTTACTATTCTATTTGCTA GCTTCTGAGTACTGCGA…
>MtPP2C83 GACGTTTGGGTCAGAGTTCTCAGGCTCAGAGCCGTTAGGAGAATGTTAAACTGCGGGT TTCACCGAAACGGCATTCGATATAAATTTCAATTTAGAATGTAAACTGTTCTAACTTATT TCAGCCATTGAGATCTGTTAACTCTATTGGTTGGATGTTTTTCTATTCACTCATCAAATTA
GGTTCTAGTGCTAATATACATTTATTATGTCTGTTAGCAAATAAAATTGTGTGCTTCTGCC
TTGTTTGTGAAATGGAAGTTCAAATGTATTTTGAAATGCTTTATACTATTTTTACATTATT
CAAATGTTGTTAATTTTGAACATTTTACTTGCACCTTTAAATTTATATCTCATGTCTGAAT TAATATGTTGGAAATGGTAATTAATTTCATTGTTTCCTAAACTTGATCATTGAATTTGATT CAACATCTGCTATTTCAGTTCTTGGTTGCATCATTTGAGATACTCTCTATAATGGTGTTTC CTTTCAATAGCAAAAGGAGTTTGTTACTAGCTTTTCTTGAACAATATGAGTTTGTTGCC ATATAAATATTCACAAGATAAAGTATGATTGAATATTTCTCGAGAACTTTGTTACACTAA AGTTATCAAATTTCATAATGAATATGTTGTTTAAAAAATATGCATATGATGGTATAACTAT TAATTTTAACTTAAAAAAAACTAAAATTTT…
>MtPP2C85 GATGATGTAGTTGATTCTTTATCTGCACCCTTTTTTGTTTAAAAAAAACACACAATCTTC TCACCCTAAAACCAGTTATATATTTTTTTTTTATAGTGAAAAAATAAATAAAAAAGAGTG CATTCTATGCAATAAGTTTTTTTGTCTAGTAATTTAGTGACCAAAATTTCACCCTTACAG TAAAAAAAGTGGAGAATTCTCTCCATATTACAATGTCCATAATTTAATTTGTTTTTTCCAT AACAATCCTAATTTGGACTAAAATGACTTTTGGTCCCTTTAAAATAAAGAAAATTTGAT TTGATTTTTATGAGAAAAAAATTCATTTTTTGTCTCTAGATATACAAAATGTTATTCTTTA AGTAACAAACACTTTTTTATTT…
TAAAAGTGCAATTAAGAAAATGATATAACAAGTTTCATTCAATTTTCTTCTTCCCGCCAA
TTGATAATATGACAGCTGGCTCATTCAATATTGCAATGATGAAGTTAGTTACATTCTGTT
GGGATTCTGTTGAGACTGTTTTCAGTTAATTGAGTCTATTTTACCCTTCATTTCACATATA TAAATATCATAGGAATATTCATTCATTCACATTCACTATTTTCCATACTTCAAATCATTACT CTTTCACTTACAATCAAAATCACTCTCTTTTCTCACATTTCCTTCTCCTTCAAAG
>MtPP2C18 ATTAATCAATATTGAATATTATGAGTATTAAAAATAAAAATAAAAAAGTTGAATTTTGATT TGCCGATACTTTTGAGAAATAAAATATAATTATTATAATCGTAATTGATAGAAAATATATG
TTTTTTTTTTAAATAATTCATTAAACTATTCATTTAATATTATAGGTGTACCAGTACACTCA ACTTTTTTGAGTATACCGTAGAAATTGCCTAGTCTTATATTGCAAACAACTTTTAATGTC TTGTGTGTTAGTAGTTTTATAGACTAAATTGACTAATTGAAAATATTTTTTAAAATTAAAT TGACTATCTAAAAATATATTCGAATAGTAAATCACTAATAAAAAGATAACTGTGGAGTTG TTTGAAATTTCTATATGATCACCCCACATTCATAAATCAAAATTTTTTCCCTAAAAAAAA TAAATCAAATTTTTGTTTACTCGTTTTAATTGCTTCTGTGACATATATTAATGTGTATTTAT GTGAAAACATAATTTTTATAAAGTATGA…
>MtPP2C94 AATATAAATTTTGGACGATACAATCCTGTTTTTTTTTTTGTGGTCGGGGTTCGAACTCTG GACCTTGCATATTATTATGCATTATCCATACCAACTGAGTTAAGCTCACGAAGACATACA ATCCTGTTTTTAATGAAAGAAGAAAAATACTTGTAAGATTATGAGTTTATTATTTAGATG TCTGTTAAAATATTCACTTATATGAAACAATATAAGTTTTTAATAGTTTTTTTTTTTTTGA AAGAAGTTTTTATAGTTTTGAATAAGTAAATATTTTAGTTTATTATATTCATGATTCAATAT TTATAAAAAAATTAGAATAAAATAAGACGCACAAAAAATAAAAATGAAGAAATGGTGT CTTCATAACCGCGTCCAAACTC…
TAATTGATAATAAATTAAAAAACAAATTTCTTTTATGGTAATAATTATGCTTAACCGATGC
CCCCGGACACCGGTTAGCCGGACCAAACAATTTTGGGTGCTAAATAGGGAACAAAATA
GTCACAAACACCAAATTAAATTAATACAAATATAGAAAAAGTAAAGGTAATACGTTATT CTTTCTTCTTCTTCATCACAAAAGTCAACCTAAAACCTTAATTCAACTTTCCTTTTCTTT ACACTTCCCCCTTTCTTAGCCACACCATTCTCTTCAATAATAAACCCTCCTTCTTAAATAT TCACCCCCTTTCTTTTTCTCTCTATTTAATCACCCATTCTCTTTCAAACACTCCTCAAAA GAAGTTATAATAGTATAAGTTTTTATTTTAATTTTTTGTTCATAAGCAAAGTTAGAATTAT AAGTATATATATATATATATACACACATATTTTTTAAGTAAGTTACAATTAGAAAAGTTGG AACCAACCACTCTCACTCATTTCTCTTCTTT…
>MtPP2C27 TTTTATATAATTTAATGACTACATGTAATTTTCATATAATTTAAAAAATAAATTGGAAATAG TGTGATATTTAAGGACAAATTTATGGTTTAGTTTTTTTTCTTTCTTTATTCAATTCTATTTA AGTGATCCTCACAATCTAAACTATTACTATCTAATCTAATCGAACTCGAGATTTTTGGTC TTATGAGTGTAGTGAATGAGGTTGAGAGACTTTAACAACAATTTATTTTTGTCGTTGGG GAAGATGTATCTGCAAACACTTTGACGATCAAGTAAGAATGCGTCAAATATGTGATGTT TTTAAGGTAGCAAAATATGTATCTGAGTATGGATTTTGAGTTAGCCTTTATAGTGGGAAA TTGGGGTTCAACTCTCGAAAA…
>MtPP2C87 TAGGTTAATAGTGTTGAATAAGTCCTCTCACATATGATTCACTTGGTAGTTTTGTTAGCA CTTAGCAGATATTTACACTAATCTATATATATTTTTTTATATAAAAAATTCAGGCCTATATG AATCTTTTCTAATCAAGTGAAGCAAAAGTGATATTTAACAGAAATGTTGAAAATGATTA
TAACATTTGAATGATCAAGTGCATGCATTAAACCAATTATGGTAAGAGGGTAAGGAAAC
ATGTGAGTCATTAACTCTAGATCCAGTAAAGTTTTGAATTATCACGAAAATTAAACCAA
GGAAGTTGTAGACAAGCCAAGTTACCTAATAGCACTAAAGAATATTTCTTTTAAAGGAG ATTGAGCTTAAATCTCATCCATAAAAAACTTTTGAAACCCACATGGCTAAAGACATTAA AATAAAAGGAATAAATCATCAATTTAGTATTTAAAGTATGAATATCTCTCAAAATTAGTT CCAAAAATATATATATAAATAATAATTAGTTATTTAACTATTTAAAATTCGTCAATTTAGTT CATTAACTATATGAAAATCGCACAATTTCGTCTCCAAAATCTTAAAATAACGTAGATTAA ATTTACCGATTTTATGTAGTTAAAGATTAATTATAATTTATATATGTTTTAATGACAAAATT GAAGAGAGAGTGATATATTTTTATGATAATA…
>MtPP2C11 TGATGTCACTAAGCGATTGTTGAAGCTGACACAATAAATTATTTCTTTGCACAAAATTAT GTGACTTCTGATTCTCTCTTAACAATCTCTAAATGAGCGGTGAAGTTTAAATAAGAACC ACACAAAGTATATAAGTGTATCTTTTATTTTTCTTTAGGAAAGTTGAGGGAAACATAAA AAGTTATTGCGTCTCGCAAAATATGAAAGCGTGTATTTGTTTCTCAACTTGGATAATCGT TAAATGACTATTGAAGTTGATAAGAAAAATTACCACATCACACAAAATACACAATGTAT ATGTATCTTTTATTTCTCTTTAGGTCGGTTGGAGACAACACAAAAATAGGTAATTGTGTC TCTTTTTTCAAATTAGACAATCACTA…
AATTCTTATGTGCTTTTCCAGCTAAATTTGTTTCTCATATATGACACACTCACTGAATTCC
AAAACACATTAGACTCATATTTAAGCTACATAGTGCCAACAAAACACACACCATCATAT
TCTCTGAAACTTGCATGAGAAACCATCTTTTCAAGATACTTACATCTCTCTCAGTTAGTT TACCCCATACCCTTTTGGTTTTTACCTCAAAAGTTTGTTCTTATCCAAATAGTGTTTGCTT CTGAAGGCTCTATAAATATACACACAAATTCAGAAGCTAAGGTAACTCATTAGAGAGGT TTGAGAAAAG
>MtPP2C22 TTAATTTTGTGTGAGAAGGAAATACTATAAGTTGTTTTACAAAATTGTTCTTGATAAATG ATATGAAAAAGATAAATATAAGAATTGAAAGAAGATAGAGTATTTAATAGTTAAGGATG TAGTAAGAAAAATAACATTTGTCGTTGATAAATGATATGAAAAAGATAAATGAAAGAAT TGAAAGAAGAGAGAGTATTAAATAGTTAAGGATGTAATAAGAAAAATAATATTAATGAA TCATTGATATTGTAAAACGACGTATATTTAGAACAATTATTTTTTCAAAACGATATAATTT ATGAAGAATGAAGTATTACGATAAAGTCCGTATGTCAAGTACCTACAATTATAGGTAAA GTGATAAAAAAAAAAAAACATTTAAT…
>MtPP2C91 AGTCAAACTACTCAAACAATCGAACGGTAAACAGTTTTGATTTACAATTCATTAAACTA TTAAAAAATTGATAATTTATCAAACAAAAGGATTTTTTAAAATTAATATAATTGAATCAC CACTCATTGATTTGATTCATAATGTAAATTAAATTAATTTTAATTTAATTGATATATATATAT TAAAAATATAAAAGTAACAGAATTGTTGAATGATTTATGGGATGCCACATGAAAAGAAA TTAGGTGGATAAACCTTCTTTAATATAGATTTGTATCTTTACCTATATAAATTTTAATAAAT ATTTCGTAATAAATTAATGAATTATAAATAATTAAAATTTTCGTCAAAAATAAATAAATAA ATTTGATTAACACTTTTAT…
TTTAGGGAATGCAAATAAGTACATTACATATATGACATCAATGTTTGTTTTTCATTCACAC
GGAGACATGGTAGCCTAACACATACACAAAGAAGATGGTTTGTAAGTGCCACTCATATC
AAACCCTCACACCGACAATCATCAAATGTCCTGCAATTTAGCAAACTGAGCGGACTTG ATGGAATATTTTTCAATGATTTTAAACGAGATGAAATCACAATCAAACTGCTCAAATAAT CGAACTGTAAACAATTTCGATTTACAATTCATTAAACCATTAAAAAATTGATAATTTCTT TAACCAAAGGAAAACAAATTTTAAAGAAAAAATAAGTAGAAAAGGAGAGTGTGTAAA TGTAATATTCACAAAATTGAGGGAGAGTTAGTTGACCTGTTTTTGCCCTTTTCATAAGT GTCTCTCTCTAAAGACCATAATAGTAGATAATACATTTAGATAATATAATACTCTTCTTATC AAGTCAAGCATAAACAAAAGGAAAGTAAAATATGTTC…
>MtPP2C82 ACATTTAATTTATTTAAAAAAACATATTATATAATTCTTAAATTTTTTTTTTGGTAGAATAT AGTTCTTAGTTTAAAAAAGAAAAATAAATTATTCCCTCAATTCCTCTCATAAACTCTCAA TTCAAAGACGCACTTAATTTATTGGCAAATTCTATGGTACATCCAATATATTTGAGTGTA CTGGTACACTCACTCTTTAAATTAATGGTTAAATGAGTTGTTTTTTTTGAAGAAAAATAT TATTTTCTATCATTTATATTTATAATAACTAAATCTCATTCTTCAAAAGTGTTAACGAAATA AATTTTTTATTTTTTTTTTAATTTTTAGCACTCATAATTGATAACTTTGATTATATTTTACG ATAATATGTAAAACAAT…
>MtPP2C20 CACCGGCAACGAGAGGTGCGACGGCGACGTCGACCATAACGGCAACATATTCTTACTT TGATTCCAAAACTCCAAAAGGATGGTTTGACATGCGGTCACTAAGAAAATAGAACGAT
TATTAACTGAACAAATGATTTCAAATACAATGAAGAGTATTTAGCTGATTGAAAAGTCA
AATAGTAAGATGTGTATATTAGAATTTCGAAAATTCCTTCTGTTCGTTGCTGATTTGCAG
ATTTGCATGAGGTTGAAGAAGATGTGGGGAAAATATATGGTGTGAACAGGTCATGGTA AAATCTGTGCACCTATTTAATCTTATGGTTAGAAAAAACTTTCTCATGGTGGGAAACTC TTTCCCTCATCCACCCTAAATGTCACCGTGAACACATATTTCACTTTGATTTAGGTTAAA ATGCAATAGTTTCAAATGTTTCTTTATATATCTTATCATTTAGTTATTAAATTTGATTTTCTT TCAATTATTTTAATTTCTCCTTAAGGAAATTTTTATAAAATATCCATAATATATTTTTGTCC AAAATGACATCACATGGAGTCTCATAGTGGTTCAATTCAATAAACATTGGAGTAACATA GCATAGCATTGGAATGTGGTGTGGAGCCCATT…
>MtPP2C33 AAAGCGGATATTTGTATTAAAGTTGTTTGTAATCACTGTTGTTTTTACAATTTTATCCTTA AGAGAGAAGGTTAGTTTATGTTTTCCATATGCTACTTATTGCTGATTGAAGAAAAAGAT GTATAATAAATATGGGCATGTATGTAAAGAAATAATTAATGTAGTTGAAAATAACAAAGG GGTCTTATAAAAAAAGACAAAAAAATCTCAAAAGGCTCTTATAATTAGGGACGGAAGG AGTAATAATTTATAATCATTCACTCTAGATCTACTATAAAAGAATTTAAGTTGTTTTACTG TGTTTTTAAGTTTTGTGTAAACCGGTATCGCCCCGCACGCAATTGTGAAGACCAAGTAG ACGACAAACTCCCCTCAAGAGTTTT…
GATTCAACGGTGGCACTGTTCATTACTGCAATTTGAAATATGAAAGCGAAGAAGAAGA
GTGGAAAATGAAGAAGAAAGAAACACGAAGAAATAAATACTACTTTTTTTAATTATTA
GTATAAATAATAATAATAAAAATAAAAAACAATTGCACCAGCCGGGAATCGAACCCGGG TCTGTACCGTGGCAGGGTACTATTCTACCACTAGACCACTGGTGCTTGTTGTGTTACTTA TGAATTTAATTAAATATATTCATATATGATATTTATATATTATGTTCCTTGTATAAAAAAAAT CATGATAAATTTTGATTTTCATGGCAGTGTGTGAATGTGAAGGATAGAGGGAATTGAAG TTGAAGTGGTAAAGA
>MtPP2C23 GGAGTACAACGGTTCTAGGTTTAGAAAGAAAGGAGTACGGCGGCTATCTCTTATGTGT GTTTTACACAAAAGTACGATGGCTATAGCTTTTTTTTTTGTTGATAAGAAGAGCGCAAC AAAAGTTATAATTTTTTAAAAATCAAACTGAAAAAGGTTTCTTTCTAAAAAAAAAAATG TAAAAAAGTAGATTTTTTTTTTGACAGAATTTAGAAAAGATTATAATGACTACTGATGTA TAAAATACCAATATAAATAAATAAATGTACTCCAAAGTTATTTTTTTCTTCTCTCAATAAG TCTCAATCCTCCCAATTCATTATGAGCAGATAGCTCATCAAAAGACAAGAAAATACATG ATCTCAACTAAAATTCAAACCCATGTT…
>MtPP2C7 CTTTGAGTTAAGGATAAGAAAAAAAATATATAAATTTTCAAGTTCGGGGGGCATTTTGC ACATAAGTGTAAAACTTCAGAGGAGTATTTGCAAAACGTCATGTTTACCAAAAGAAAA ATTTGACGGAGGGGGTGAATTGATTAACGTTGTGCAATTTCAGGGGGTAATTGACATTT TGTTAATTTTAGGGGGTAATTGACGAAACATACAATTTCAGGGGGGTAATTGACTATTTA CTCATTACATTTGTATCTACCATATACCGGCTTCGTCCACTCAATGACAGGACCATGAAT AACACTATTCGGCTGAGCAAGGATGTCCGTAACTTTCAACTATTTATTCTCTCTATAATT TTTAGAAAACTAACCCATCAAATAATAA…
ACAAAACCAACGGAGTGCCATGTGGCCCAATCATTTCACGCCACGTGGCACCAATATT
TTTAGAAAGTGCAGGGACCAATACCAATATTTTTACAAAGTGCAGGAACCAATACTAAT
AGTTTTGTGTTTTTTTTTAACAGAAAATTAATAGAGGGACCAATACCAATATTTTTACAA AGTGCAGGGATCAATTCCAAACAAAAAAAAGTGTAGGGACCAATGCCAAAATCTGAT GAAAGTGCAAGGACTAAAGGCATATTTAAACCATCAATGTTATTCGATCATAAACAAGT TTTTAATATTGATTTTTTTTTTTTTTTTGAGATTTTAATCATTGATTATGTTTTAGTTGAAC ATTTTTATGGGCCAAAATTATAGAAAATTACCGCTGAAATTATAAAATAATCTGAAAAAC TAACTATGTTTTAGTCGAATATTTTTTCTGTTATTTGCCGTTAATAATCTAATCTAATCAAG TTGTTGTAAGTTATAACAACATCCATAACGATA…
>MtPP2C68 GGAATAAAAAAGATATAACTCATTCCGTTCCGTCAACTTTTCAAACAATGGAATGGAAA ATTAGCTCCATTCCATCATAAAGTATCTAAATAATGGAATATAATTTTTATTCTGTTCCATT CCACTCCGTTCCATTCCATTCTGTTCCATTCTGCTCCGTTTGTTCTAAGTTATCCAAACA GAGCCTTAGTCATTATTATAAACAAAAATCAACATTTTGGATTCATTCATTAAATGATGT ATGTGATCTATAATAAATAGTACATATATCTTTAAATGAATCAATCTAAAATATAGATTTTT TGTTTATAATAGTGACCAAAATAGTGTAAATTACAAAGAAGTAACACGATATGATAAATA ATTGAAATAGTTTCATATAT…
TTTTTTTCTTCATAAAGTTGCAAATTTTGAATAATAAACATTAAAATTTCAATGTTTCAG AATTTGGGTATAGTTCAATTCTGCTGAAGCAAGTGCTGGTGTGAAAAAGGAATGCACT TTTTCATCCAAGGTGTAAATTTCACATTACTTAGGACTATTTTGCATACAAGGTTAATTA
ATTAAG
